# Supplementary material for: Integrative taxonomy of the rock-dwelling gecko Cnemaspis siamensis complex (Squamata, Gekkonidae) reveals a new species from Nakhon Si Thammarat Province, southern Thailand
Source: Zookeys. 2020 May 12;932:129–59. doi: 10.3897/zookeys.932.50602 (PMC7237529; doi:10.3897/zookeys.932.50602)
Supplement: XML Treatment for Cnemaspis lineatubercularis [file zookeys.932.50602-treatment1.xml]

<!DOCTYPE tp:taxon-treatment
  PUBLIC "-//TaxonX//DTD Taxonomic Treatment Publishing DTD v0 20100105//EN" "tax-treatment-NSO.dtd">
<tp:taxon-treatment xmlns:tp="http://www.plazi.org/taxpub"><tp:treatment-meta><kwd-group><label>Taxon classification</label><kwd><named-content xmlns:xlink="http://www.w3.org/1999/xlink" content-type="kingdom">Animalia</named-content></kwd><kwd><named-content xmlns:xlink="http://www.w3.org/1999/xlink" content-type="order">Squamata</named-content></kwd><kwd><named-content xmlns:xlink="http://www.w3.org/1999/xlink" content-type="family">Gekkonidae</named-content></kwd></kwd-group><mixed-citation publication-type="journal"><person-group><name><surname>Ampai</surname><given-names>Natee</given-names></name><name><surname>Jr</surname><given-names>Perry L. Wood</given-names></name><name><surname>Stuart</surname><given-names>Bryan L.</given-names></name><name><surname>Aowphol</surname><given-names>Anchalee</given-names></name></person-group><article-title>Integrative taxonomy of the rock-dwelling gecko <italic><tp:taxon-name><tp:taxon-name-part taxon-name-part-type="genus" reg="Cnemaspis">Cnemaspis</tp:taxon-name-part> <tp:taxon-name-part taxon-name-part-type="species" reg="siamensis">siamensis</tp:taxon-name-part></tp:taxon-name></italic> complex (<tp:taxon-name><tp:taxon-name-part taxon-name-part-type="order">Squamata</tp:taxon-name-part></tp:taxon-name>, <tp:taxon-name><tp:taxon-name-part taxon-name-part-type="family">Gekkonidae</tp:taxon-name-part></tp:taxon-name>) reveals a new species from Nakhon Si Thammarat Province, southern Thailand</article-title><source>Zookeys</source><day>12</day><month>5</month><year>2020</year><volume>932</volume><fpage>129</fpage><lpage>159</lpage><pub-id pub-id-type="doi">10.3897/zookeys.932.50602</pub-id></mixed-citation></tp:treatment-meta><tp:nomenclature><tp:taxon-name><object-id xmlns:xlink="http://www.w3.org/1999/xlink" content-type="arpha" xlink:type="simple">F5F65232-3BE6-5D38-988B-AA26777C79EE</object-id>
            <tp:taxon-name-part taxon-name-part-type="genus" reg="Cnemaspis">Cnemaspis</tp:taxon-name-part>
            <tp:taxon-name-part taxon-name-part-type="species" reg="lineatubercularis">lineatubercularis</tp:taxon-name-part>
            <object-id xmlns:xlink="http://www.w3.org/1999/xlink" content-type="zoobank" xlink:type="simple">http://zoobank.org/B789936F-0A24-4977-B200-4CF1D67B20FF</object-id>
          </tp:taxon-name><tp:taxon-status xmlns:xlink="http://www.w3.org/1999/xlink" xlink:type="simple">sp. nov.</tp:taxon-status><xref ref-type="fig" rid="F3">Figures 3</xref><xref ref-type="fig" rid="F4">, 4</xref><xref ref-type="fig" rid="F5">, 5</xref><xref ref-type="fig" rid="F6">, 6</xref><xref ref-type="fig" rid="F7">, 7</xref><xref ref-type="fig" rid="F8">, 8</xref></tp:nomenclature><tp:treatment-sec sec-type="type material" id="SECID0EVIDI"><title>Type material.</title><p><bold><italic>Holotype</italic></bold> (Figs <xref ref-type="fig" rid="F3">3</xref>–<xref ref-type="fig" rid="F5">5</xref>). <abbrev xmlns:xlink="http://www.w3.org/1999/xlink" content-type="institution" xlink:title="Zoological Museum of Kasetsart University, Bangkok, Thailand" id="ABBRID0EIJDI" xlink:type="simple">ZMKU</abbrev> R 00828, adult male from Thailand, Nakhon Si Thammarat Province, Lan Saka District, Kam Lon Subdistrict, Wang Mai Pak Waterfall (<named-content xmlns:xlink="http://www.w3.org/1999/xlink" content-type="dwc:verbatimCoordinates" xlink:type="simple"><named-content content-type="geo-json" specific-use="{&#34;type&#34;:&#34;Point&#34;,&#34;coordinates&#34;:[99.775417,8.446783]}" id="NCID0EQJDI" xlink:type="simple">8°26.807'N, 99°46.525'E</named-content></named-content>; 96 m a.s.l.), collected on 25 January 2019 by Natee Ampai, Anchalee Aowphol, Attapol Rujirawan, Korkwan Termprayoon and Siriporn Yodthong.</p><fig id="F3" position="float" orientation="portrait"><object-id xmlns:xlink="http://www.w3.org/1999/xlink" content-type="doi" xlink:type="simple">10.3897/zookeys.932.50602.figure3</object-id><object-id xmlns:xlink="http://www.w3.org/1999/xlink" content-type="arpha" xlink:type="simple">13929C2F-A19A-533C-9BF6-A1BF8C70C313</object-id><label>Figure 3.</label><caption><p>Male holotype (<abbrev xmlns:xlink="http://www.w3.org/1999/xlink" content-type="institution" xlink:title="Zoological Museum of Kasetsart University, Bangkok, Thailand" id="ABBRID0E4JDI" xlink:type="simple">ZMKU</abbrev> R 00828) of <italic><tp:taxon-name><tp:taxon-name-part taxon-name-part-type="genus" reg="Cnemaspis">Cnemaspis</tp:taxon-name-part> <tp:taxon-name-part taxon-name-part-type="species" reg="lineatubercularis">lineatubercularis</tp:taxon-name-part></tp:taxon-name></italic> sp. nov. from Wang Mai Pak Waterfall, Lan Saka District, Nakhon Si Thammarat Province, Thailand.</p></caption><graphic xmlns:xlink="http://www.w3.org/1999/xlink" xlink:href="zookeys-932-129-g003.jpg" position="float" orientation="portrait" xlink:type="simple" id="oo_409324.jpg"><uri content-type="original_file" xlink:type="simple">https://binary.pensoft.net/fig/409324</uri></graphic></fig><fig id="F4" position="float" orientation="portrait"><object-id xmlns:xlink="http://www.w3.org/1999/xlink" content-type="doi" xlink:type="simple">10.3897/zookeys.932.50602.figure4</object-id><object-id xmlns:xlink="http://www.w3.org/1999/xlink" content-type="arpha" xlink:type="simple">5BEED96A-216A-54C4-BB4B-3D81A420053C</object-id><label>Figure 4.</label><caption><p>Male holotype (<abbrev xmlns:xlink="http://www.w3.org/1999/xlink" content-type="institution" xlink:title="Zoological Museum of Kasetsart University, Bangkok, Thailand" id="ABBRID0E1KDI" xlink:type="simple">ZMKU</abbrev> R 00828) of <italic><tp:taxon-name><tp:taxon-name-part taxon-name-part-type="genus" reg="Cnemaspis">Cnemaspis</tp:taxon-name-part> <tp:taxon-name-part taxon-name-part-type="species" reg="lineatubercularis">lineatubercularis</tp:taxon-name-part></tp:taxon-name></italic> sp. nov. from Wang Mai Pak Waterfall, Lan Saka District, Nakhon Si Thammarat Province, Thailand, in life <bold>A</bold> dorsal view <bold>B</bold> ventral view <bold>C</bold> lateral view of the head <bold>D</bold> dorsal view of trunk <bold>E</bold> precloacal region showing distribution of pore-bearing scales (red arrows) <bold>F</bold> dorsal view of tail <bold>G</bold> ventral view of tail. Scale bar: 10 mm (in dorsal and ventral views).</p></caption><graphic xmlns:xlink="http://www.w3.org/1999/xlink" xlink:href="zookeys-932-129-g004.jpg" position="float" orientation="portrait" xlink:type="simple" id="oo_409325.jpg"><uri content-type="original_file" xlink:type="simple">https://binary.pensoft.net/fig/409325</uri></graphic></fig><fig id="F5" position="float" orientation="portrait"><object-id xmlns:xlink="http://www.w3.org/1999/xlink" content-type="doi" xlink:type="simple">10.3897/zookeys.932.50602.figure5</object-id><object-id xmlns:xlink="http://www.w3.org/1999/xlink" content-type="arpha" xlink:type="simple">BB2525B7-7AF2-5B9D-A805-BD0ED10F0A3C</object-id><label>Figure 5.</label><caption><p>Male holotype (<abbrev xmlns:xlink="http://www.w3.org/1999/xlink" content-type="institution" xlink:title="Zoological Museum of Kasetsart University, Bangkok, Thailand" id="ABBRID0EFMDI" xlink:type="simple">ZMKU</abbrev> R 00828) of <italic><tp:taxon-name><tp:taxon-name-part taxon-name-part-type="genus" reg="Cnemaspis">Cnemaspis</tp:taxon-name-part> <tp:taxon-name-part taxon-name-part-type="species" reg="lineatubercularis">lineatubercularis</tp:taxon-name-part></tp:taxon-name></italic> sp. nov. from Wang Mai Pak Waterfall, Lan Saka District, Nakhon Si Thammarat Province, Thailand, in preservative <bold>A</bold> lateral view of head <bold>B</bold> dorsal view of trunk <bold>C</bold> ventral view of chin <bold>D</bold> dorsal view <bold>E</bold> ventral view. Scale bar: 10 mm (<bold>D, E</bold>).</p></caption><graphic xmlns:xlink="http://www.w3.org/1999/xlink" xlink:href="zookeys-932-129-g005.jpg" position="float" orientation="portrait" xlink:type="simple" id="oo_409326.jpg"><uri content-type="original_file" xlink:type="simple">https://binary.pensoft.net/fig/409326</uri></graphic></fig><p><bold><italic>Paratypes</italic></bold> (Figs <xref ref-type="fig" rid="F6">6</xref>–<xref ref-type="fig" rid="F8">8</xref>). Eighteen paratypes (adult males = 11, adult females = 7). <abbrev xmlns:xlink="http://www.w3.org/1999/xlink" content-type="institution" xlink:title="Zoological Museum of Kasetsart University, Bangkok, Thailand" id="ABBRID0EVNDI" xlink:type="simple">ZMKU</abbrev> R 00821–00825 (five adult males), and <abbrev xmlns:xlink="http://www.w3.org/1999/xlink" content-type="institution" xlink:title="Zoological Museum of Kasetsart University, Bangkok, Thailand" id="ABBRID0E1NDI" xlink:type="simple">ZMKU</abbrev> R 00826 (adult female), same data as holotype except that they were collected on 25 October 2016. <abbrev xmlns:xlink="http://www.w3.org/1999/xlink" content-type="institution" xlink:title="Zoological Museum of Kasetsart University, Bangkok, Thailand" id="ABBRID0E6NDI" xlink:type="simple">ZMKU</abbrev> R 00827, <abbrev xmlns:xlink="http://www.w3.org/1999/xlink" content-type="institution" xlink:title="Zoological Museum of Kasetsart University, Bangkok, Thailand" id="ABBRID0EEODI" xlink:type="simple">ZMKU</abbrev> R 00829–00831 (four adult males), <abbrev xmlns:xlink="http://www.w3.org/1999/xlink" content-type="institution" xlink:title="Zoological Museum of Kasetsart University, Bangkok, Thailand" id="ABBRID0EJODI" xlink:type="simple">ZMKU</abbrev> R 00832–00835 (four adult females), <abbrev xmlns:xlink="http://www.w3.org/1999/xlink" content-type="institution" xlink:title="Thailand Natural History Museum, Pathum Thani, Thailand" id="ABBRID0EOODI" xlink:type="simple">THNHM</abbrev> 28694–28695 (two adult males) and <abbrev xmlns:xlink="http://www.w3.org/1999/xlink" content-type="institution" xlink:title="Thailand Natural History Museum, Pathum Thani, Thailand" id="ABBRID0ETODI" xlink:type="simple">THNHM</abbrev> 28696–28697 (two adult females), same data as holotype.</p></tp:treatment-sec><tp:treatment-sec sec-type="diagnosis" id="SECID0EYODI"><title>Diagnosis.</title><p><italic><tp:taxon-name><tp:taxon-name-part taxon-name-part-type="genus" reg="Cnemaspis">Cnemaspis</tp:taxon-name-part> <tp:taxon-name-part taxon-name-part-type="species" reg="lineatubercularis">lineatubercularis</tp:taxon-name-part></tp:taxon-name></italic> sp. nov. can be distinguished from all other <italic><tp:taxon-name><tp:taxon-name-part taxon-name-part-type="genus" reg="Cnemaspis">Cnemaspis</tp:taxon-name-part></tp:taxon-name></italic> by having the following combination of characters: (1) maximum <abbrev xmlns:xlink="http://www.w3.org/1999/xlink" xlink:title="snout-vent length" id="ABBRID0EQPDI" xlink:type="simple">SVL</abbrev> of 40.6 mm (mean 38.8 ± SD 1.4, <italic>N</italic> = 12) in adult males and maximum <abbrev xmlns:xlink="http://www.w3.org/1999/xlink" xlink:title="snout-vent length" id="ABBRID0EWPDI" xlink:type="simple">SVL</abbrev> of 41.8 mm (mean 39.5 ± SD 1.9, <italic>N</italic> = 7) in adult females; (2) 8–9 supralabial and infralabial scales; (3) gular, pectoral, abdominal, and subcaudal scales keeled; (4) rostral, interorbitals, supercilium, palmar scales, and ventral scales of brachia smooth; (5) 5–6 small, subconical spine-like tubercles present on flanks (6) 19–21 paravertebral tubercles linearly arranged; (7) 27–29 subdigital lamellae under the 4<sup>th</sup> toe; (8) 4–7 pore-bearing precloacal scales, pores rounded, arranged in chevron shape and separated in males; (9) one postcloacal tubercle each side in males; (10) ventrolateral caudal tubercles anteriorly present; (11) caudal tubercles restricted to a single paravertebral row on each side; (12) single median row of subcaudal scales keeled and lacking enlarged median row; and (13) gular region, abdomen, limbs and subcaudal region yellowish only in males. These differences are summarized among geographically close congeners in the <italic><tp:taxon-name><tp:taxon-name-part taxon-name-part-type="genus" reg="Cnemaspis"/><tp:taxon-name-part taxon-name-part-type="species" reg="siamensis">siamensis</tp:taxon-name-part></tp:taxon-name></italic> group (Table <xref ref-type="table" rid="T5">5</xref>).</p><table-wrap id="T5" position="float" orientation="portrait"><label>Table 5.</label><caption><p>Meristic character state and color pattern of species in the <italic><tp:taxon-name><tp:taxon-name-part taxon-name-part-type="genus" reg="Cnemaspis">Cnemaspis</tp:taxon-name-part> <tp:taxon-name-part taxon-name-part-type="species" reg="siamensis">siamensis</tp:taxon-name-part></tp:taxon-name></italic> group. Measurements are taken in millimeters and measurement abbreviations are defined in the text. Key: – = data unavailable, w = weak.</p></caption><table id="TID0EE1DI" rules="all"><tbody><tr><th rowspan="1" colspan="1">Characters/Species</th><th rowspan="1" colspan="1"><italic><tp:taxon-name><tp:taxon-name-part taxon-name-part-type="genus" reg="Cnemaspis">C.</tp:taxon-name-part> <tp:taxon-name-part taxon-name-part-type="species" reg="lineatubercularis">lineatubercularis</tp:taxon-name-part></tp:taxon-name></italic> sp. nov.</th><th rowspan="1" colspan="1">
                    <italic><tp:taxon-name><tp:taxon-name-part taxon-name-part-type="genus" reg="Cnemaspis">C.</tp:taxon-name-part> <tp:taxon-name-part taxon-name-part-type="species" reg="adangrawi">adangrawi</tp:taxon-name-part></tp:taxon-name></italic>
                  </th><th rowspan="1" colspan="1">
                    <italic><tp:taxon-name><tp:taxon-name-part taxon-name-part-type="genus" reg="Cnemaspis">C.</tp:taxon-name-part> <tp:taxon-name-part taxon-name-part-type="species" reg="chanardi">chanardi</tp:taxon-name-part></tp:taxon-name></italic>
                  </th><th rowspan="1" colspan="1">
                    <italic><tp:taxon-name><tp:taxon-name-part taxon-name-part-type="genus" reg="Cnemaspis">C.</tp:taxon-name-part> <tp:taxon-name-part taxon-name-part-type="species" reg="huaseesom">huaseesom</tp:taxon-name-part></tp:taxon-name></italic>
                  </th><th rowspan="1" colspan="1">
                    <italic><tp:taxon-name><tp:taxon-name-part taxon-name-part-type="genus" reg="Cnemaspis">C.</tp:taxon-name-part> <tp:taxon-name-part taxon-name-part-type="species" reg="kamolnorranathi">kamolnorranathi</tp:taxon-name-part></tp:taxon-name></italic>
                  </th><th rowspan="1" colspan="1">
                    <italic><tp:taxon-name><tp:taxon-name-part taxon-name-part-type="genus" reg="Cnemaspis">C.</tp:taxon-name-part> <tp:taxon-name-part taxon-name-part-type="species" reg="omari">omari</tp:taxon-name-part></tp:taxon-name></italic>
                  </th><th rowspan="1" colspan="1">
                    <italic><tp:taxon-name><tp:taxon-name-part taxon-name-part-type="genus" reg="Cnemaspis">C.</tp:taxon-name-part> <tp:taxon-name-part taxon-name-part-type="species" reg="phangngaensis">phangngaensis</tp:taxon-name-part></tp:taxon-name></italic>
                  </th><th rowspan="1" colspan="1">
                    <italic><tp:taxon-name><tp:taxon-name-part taxon-name-part-type="genus" reg="Cnemaspis">C.</tp:taxon-name-part> <tp:taxon-name-part taxon-name-part-type="species" reg="punctatonuchalis">punctatonuchalis</tp:taxon-name-part></tp:taxon-name></italic>
                  </th><th rowspan="1" colspan="1">
                    <italic><tp:taxon-name><tp:taxon-name-part taxon-name-part-type="genus" reg="Cnemaspis">C.</tp:taxon-name-part> <tp:taxon-name-part taxon-name-part-type="species" reg="roticanai">roticanai</tp:taxon-name-part></tp:taxon-name></italic>
                  </th><th rowspan="1" colspan="1">
                    <italic><tp:taxon-name><tp:taxon-name-part taxon-name-part-type="genus" reg="Cnemaspis">C.</tp:taxon-name-part> <tp:taxon-name-part taxon-name-part-type="species" reg="siamensis">siamensis</tp:taxon-name-part></tp:taxon-name></italic>
                  </th><th rowspan="1" colspan="1">
                    <italic><tp:taxon-name><tp:taxon-name-part taxon-name-part-type="genus" reg="Cnemaspis">C.</tp:taxon-name-part> <tp:taxon-name-part taxon-name-part-type="species" reg="thachanaensis">thachanaensis</tp:taxon-name-part></tp:taxon-name></italic>
                  </th><th rowspan="1" colspan="1">
                    <italic><tp:taxon-name><tp:taxon-name-part taxon-name-part-type="genus" reg="Cnemaspis">C.</tp:taxon-name-part> <tp:taxon-name-part taxon-name-part-type="species" reg="vandeventeri">vandeventeri</tp:taxon-name-part></tp:taxon-name></italic>
                  </th></tr><tr><td rowspan="1" colspan="1">Sample size</td><td rowspan="1" colspan="1">19</td><td rowspan="1" colspan="1">15</td><td rowspan="1" colspan="1">25</td><td rowspan="1" colspan="1">5</td><td rowspan="1" colspan="1">3</td><td rowspan="1" colspan="1">8</td><td rowspan="1" colspan="1">2</td><td rowspan="1" colspan="1">5</td><td rowspan="1" colspan="1">8</td><td rowspan="1" colspan="1">12</td><td rowspan="1" colspan="1">6</td><td rowspan="1" colspan="1">3</td></tr><tr><td rowspan="1" colspan="1">Maximum <abbrev xmlns:xlink="http://www.w3.org/1999/xlink" xlink:title="snout-vent length" id="ABBRID0EJYDI" xlink:type="simple">SVL</abbrev></td><td rowspan="1" colspan="1">41.8</td><td rowspan="1" colspan="1">44.9</td><td rowspan="1" colspan="1">40.9</td><td rowspan="1" colspan="1">43.5</td><td rowspan="1" colspan="1">37.8</td><td rowspan="1" colspan="1">41.3</td><td rowspan="1" colspan="1">42.0</td><td rowspan="1" colspan="1">49.6</td><td rowspan="1" colspan="1">47.0</td><td rowspan="1" colspan="1">39.7</td><td rowspan="1" colspan="1">39.0</td><td rowspan="1" colspan="1">44.7</td></tr><tr><td rowspan="1" colspan="1">Supralabial scales</td><td rowspan="1" colspan="1">8–9</td><td rowspan="1" colspan="1">10</td><td rowspan="1" colspan="1">8–10</td><td rowspan="1" colspan="1">7–10</td><td rowspan="1" colspan="1">8–9</td><td rowspan="1" colspan="1">8–9</td><td rowspan="1" colspan="1">10</td><td rowspan="1" colspan="1">8</td><td rowspan="1" colspan="1">8–9</td><td rowspan="1" colspan="1">8–9</td><td rowspan="1" colspan="1">10–11</td><td rowspan="1" colspan="1">8–9</td></tr><tr><td rowspan="1" colspan="1">Infralabial scales</td><td rowspan="1" colspan="1">8–9</td><td rowspan="1" colspan="1">9</td><td rowspan="1" colspan="1">8</td><td rowspan="1" colspan="1">6–9</td><td rowspan="1" colspan="1">7–8</td><td rowspan="1" colspan="1">7–8</td><td rowspan="1" colspan="1">10</td><td rowspan="1" colspan="1">7–8</td><td rowspan="1" colspan="1">7–8</td><td rowspan="1" colspan="1">6–8</td><td rowspan="1" colspan="1">9–11</td><td rowspan="1" colspan="1">7–9</td></tr><tr><td rowspan="1" colspan="1">Ventral scales keeled (1) or smooth (0)</td><td rowspan="1" colspan="1">1</td><td rowspan="1" colspan="1">1</td><td rowspan="1" colspan="1">1</td><td rowspan="1" colspan="1">0</td><td rowspan="1" colspan="1">w,0</td><td rowspan="1" colspan="1">1</td><td rowspan="1" colspan="1">1</td><td rowspan="1" colspan="1">0</td><td rowspan="1" colspan="1">1</td><td rowspan="1" colspan="1">1</td><td rowspan="1" colspan="1">1</td><td rowspan="1" colspan="1">1</td></tr><tr><td rowspan="1" colspan="1">No. of pore-bearing precloacal scales</td><td rowspan="1" colspan="1">4–7</td><td rowspan="1" colspan="1">6–8</td><td rowspan="1" colspan="1">6–8</td><td rowspan="1" colspan="1">5–8</td><td rowspan="1" colspan="1">6–7</td><td rowspan="1" colspan="1">3–6</td><td rowspan="1" colspan="1">4</td><td rowspan="1" colspan="1">0</td><td rowspan="1" colspan="1">3–6</td><td rowspan="1" colspan="1">0</td><td rowspan="1" colspan="1">0</td><td rowspan="1" colspan="1">4</td></tr><tr><td rowspan="1" colspan="1">Precloacal scales pore-bearing continuous (1) or separated (0)</td><td rowspan="1" colspan="1">0</td><td rowspan="1" colspan="1">0</td><td rowspan="1" colspan="1">0</td><td rowspan="1" colspan="1">1</td><td rowspan="1" colspan="1">1</td><td rowspan="1" colspan="1">0</td><td rowspan="1" colspan="1">1</td><td rowspan="1" colspan="1">–</td><td rowspan="1" colspan="1">0</td><td rowspan="1" colspan="1">–</td><td rowspan="1" colspan="1">–</td><td rowspan="1" colspan="1">0</td></tr><tr><td rowspan="1" colspan="1">Precloacal pores elongate (1) or round (0)</td><td rowspan="1" colspan="1">0</td><td rowspan="1" colspan="1">0</td><td rowspan="1" colspan="1">0</td><td rowspan="1" colspan="1">0</td><td rowspan="1" colspan="1">1</td><td rowspan="1" colspan="1">0</td><td rowspan="1" colspan="1">0</td><td rowspan="1" colspan="1">–</td><td rowspan="1" colspan="1">0</td><td rowspan="1" colspan="1">–</td><td rowspan="1" colspan="1">–</td><td rowspan="1" colspan="1">0</td></tr><tr><td rowspan="1" colspan="1">No. of paravertebral tubercles</td><td rowspan="1" colspan="1">19–21</td><td rowspan="1" colspan="1">23–25</td><td rowspan="1" colspan="1">22–25</td><td rowspan="1" colspan="1">18–24</td><td rowspan="1" colspan="1">19–24</td><td rowspan="1" colspan="1">22–29</td><td rowspan="1" colspan="1">22</td><td rowspan="1" colspan="1">24–27</td><td rowspan="1" colspan="1">25–27</td><td rowspan="1" colspan="1">19–25</td><td rowspan="1" colspan="1">15–19</td><td rowspan="1" colspan="1">25–29</td></tr><tr><td rowspan="1" colspan="1">Paravertebral tubercles linearly arranged (1) or more random (0)</td><td rowspan="1" colspan="1">1</td><td rowspan="1" colspan="1">0</td><td rowspan="1" colspan="1">0</td><td rowspan="1" colspan="1">w,0</td><td rowspan="1" colspan="1">w</td><td rowspan="1" colspan="1">w,0</td><td rowspan="1" colspan="1">1</td><td rowspan="1" colspan="1">w</td><td rowspan="1" colspan="1">0</td><td rowspan="1" colspan="1">0</td><td rowspan="1" colspan="1">1</td><td rowspan="1" colspan="1">0</td></tr><tr><td rowspan="1" colspan="1">Tubercles present (1) or absent (0) on lower flanks</td><td rowspan="1" colspan="1">1</td><td rowspan="1" colspan="1">0</td><td rowspan="1" colspan="1">1</td><td rowspan="1" colspan="1">1</td><td rowspan="1" colspan="1">1</td><td rowspan="1" colspan="1">w,1</td><td rowspan="1" colspan="1">0</td><td rowspan="1" colspan="1">1</td><td rowspan="1" colspan="1">1</td><td rowspan="1" colspan="1">1</td><td rowspan="1" colspan="1">1</td><td rowspan="1" colspan="1">1</td></tr><tr><td rowspan="1" colspan="1">No. of 4<sup>th</sup> toe lamellae</td><td rowspan="1" colspan="1">27–29</td><td rowspan="1" colspan="1">26–28</td><td rowspan="1" colspan="1">26–29</td><td rowspan="1" colspan="1">21–31</td><td rowspan="1" colspan="1">24–28</td><td rowspan="1" colspan="1">25–28</td><td rowspan="1" colspan="1">29</td><td rowspan="1" colspan="1">29–31</td><td rowspan="1" colspan="1">26–29</td><td rowspan="1" colspan="1">24–26</td><td rowspan="1" colspan="1">24</td><td rowspan="1" colspan="1">24–28</td></tr><tr><td rowspan="1" colspan="1">Ventrolateral caudal tubercles anteriorly present (1) or not (0)</td><td rowspan="1" colspan="1">1</td><td rowspan="1" colspan="1">1</td><td rowspan="1" colspan="1">0</td><td rowspan="1" colspan="1">0</td><td rowspan="1" colspan="1">0</td><td rowspan="1" colspan="1">0</td><td rowspan="1" colspan="1">1</td><td rowspan="1" colspan="1">1</td><td rowspan="1" colspan="1">0</td><td rowspan="1" colspan="1">0</td><td rowspan="1" colspan="1">1</td><td rowspan="1" colspan="1">0</td></tr><tr><td rowspan="1" colspan="1">Lateral caudal furrows present (1) or absent (0)</td><td rowspan="1" colspan="1">1</td><td rowspan="1" colspan="1">1</td><td rowspan="1" colspan="1">1</td><td rowspan="1" colspan="1">1</td><td rowspan="1" colspan="1">1</td><td rowspan="1" colspan="1">1</td><td rowspan="1" colspan="1">1</td><td rowspan="1" colspan="1">1</td><td rowspan="1" colspan="1">1</td><td rowspan="1" colspan="1">1</td><td rowspan="1" colspan="1">1</td><td rowspan="1" colspan="1">0</td></tr><tr><td rowspan="1" colspan="1">Subcaudal keeled (1) or smooth (0)</td><td rowspan="1" colspan="1">1</td><td rowspan="1" colspan="1">1</td><td rowspan="1" colspan="1">1</td><td rowspan="1" colspan="1">0</td><td rowspan="1" colspan="1">1</td><td rowspan="1" colspan="1">1</td><td rowspan="1" colspan="1">1</td><td rowspan="1" colspan="1">0</td><td rowspan="1" colspan="1">1</td><td rowspan="1" colspan="1">1</td><td rowspan="1" colspan="1">1</td><td rowspan="1" colspan="1">1</td></tr><tr><td rowspan="1" colspan="1">Single median row of keeled subcaudals (1) or smooth (0)</td><td rowspan="1" colspan="1">1</td><td rowspan="1" colspan="1">1</td><td rowspan="1" colspan="1">0</td><td rowspan="1" colspan="1">0</td><td rowspan="1" colspan="1">w</td><td rowspan="1" colspan="1">0</td><td rowspan="1" colspan="1">1</td><td rowspan="1" colspan="1">0</td><td rowspan="1" colspan="1">0</td><td rowspan="1" colspan="1">0</td><td rowspan="1" colspan="1">1</td><td rowspan="1" colspan="1">w</td></tr><tr><td rowspan="1" colspan="1">Enlarge median subcaudal scales row (1) or not (0)</td><td rowspan="1" colspan="1">0</td><td rowspan="1" colspan="1">0</td><td rowspan="1" colspan="1">1</td><td rowspan="1" colspan="1">0</td><td rowspan="1" colspan="1">w</td><td rowspan="1" colspan="1">0</td><td rowspan="1" colspan="1">0</td><td rowspan="1" colspan="1">1</td><td rowspan="1" colspan="1">w</td><td rowspan="1" colspan="1">1</td><td rowspan="1" colspan="1">0</td><td rowspan="1" colspan="1">1</td></tr><tr><td rowspan="1" colspan="1">Caudal tubercles restricted to a single paravertebral row<break/> on each side (1) or not (0)</td><td rowspan="1" colspan="1">1</td><td rowspan="1" colspan="1">0</td><td rowspan="1" colspan="1">0</td><td rowspan="1" colspan="1">0</td><td rowspan="1" colspan="1">0</td><td rowspan="1" colspan="1">0</td><td rowspan="1" colspan="1">1</td><td rowspan="1" colspan="1">0</td><td rowspan="1" colspan="1">0</td><td rowspan="1" colspan="1">0</td><td rowspan="1" colspan="1">1</td><td rowspan="1" colspan="1">0</td></tr><tr><td rowspan="1" colspan="1">No. of postcloacal tubercles in males</td><td rowspan="1" colspan="1">1</td><td rowspan="1" colspan="1">1</td><td rowspan="1" colspan="1">1</td><td rowspan="1" colspan="1">1–2</td><td rowspan="1" colspan="1">1–2</td><td rowspan="1" colspan="1">1</td><td rowspan="1" colspan="1">2</td><td rowspan="1" colspan="1">1–3</td><td rowspan="1" colspan="1">1–2</td><td rowspan="1" colspan="1">1–2</td><td rowspan="1" colspan="1">0</td><td rowspan="1" colspan="1">1–3</td></tr><tr><td rowspan="1" colspan="1">Subtibial scales keeled (1) or smooth (0)</td><td rowspan="1" colspan="1">1</td><td rowspan="1" colspan="1">1</td><td rowspan="1" colspan="1">1</td><td rowspan="1" colspan="1">0</td><td rowspan="1" colspan="1">0,1</td><td rowspan="1" colspan="1">1</td><td rowspan="1" colspan="1">1</td><td rowspan="1" colspan="1">1</td><td rowspan="1" colspan="1">1</td><td rowspan="1" colspan="1">1</td><td rowspan="1" colspan="1">1</td><td rowspan="1" colspan="1">1</td></tr><tr><td rowspan="1" colspan="1">Subcaudal region yellow present (1) or not (0)</td><td rowspan="1" colspan="1">1</td><td rowspan="1" colspan="1">0</td><td rowspan="1" colspan="1">1</td><td rowspan="1" colspan="1">1</td><td rowspan="1" colspan="1">0</td><td rowspan="1" colspan="1">1</td><td rowspan="1" colspan="1">1</td><td rowspan="1" colspan="1">0</td><td rowspan="1" colspan="1">1</td><td rowspan="1" colspan="1">0</td><td rowspan="1" colspan="1">0</td><td rowspan="1" colspan="1">0</td></tr><tr><td rowspan="1" colspan="1">Ventral pattern sexually dimorphic present (1) or not (0)</td><td rowspan="1" colspan="1">1</td><td rowspan="1" colspan="1">1</td><td rowspan="1" colspan="1">1</td><td rowspan="1" colspan="1">1</td><td rowspan="1" colspan="1">–</td><td rowspan="1" colspan="1">1</td><td rowspan="1" colspan="1">1</td><td rowspan="1" colspan="1">1</td><td rowspan="1" colspan="1">1</td><td rowspan="1" colspan="1">1</td><td rowspan="1" colspan="1">1</td><td rowspan="1" colspan="1">1</td></tr><tr><td rowspan="1" colspan="1">Dorsal color pattern sexually dimorphic (1) or not (0)</td><td rowspan="1" colspan="1">0</td><td rowspan="1" colspan="1">0</td><td rowspan="1" colspan="1">0</td><td rowspan="1" colspan="1">1</td><td rowspan="1" colspan="1">0</td><td rowspan="1" colspan="1">0</td><td rowspan="1" colspan="1">1</td><td rowspan="1" colspan="1">1</td><td rowspan="1" colspan="1">1</td><td rowspan="1" colspan="1">0</td><td rowspan="1" colspan="1">0</td><td rowspan="1" colspan="1">0</td></tr></tbody></table></table-wrap></tp:treatment-sec><tp:treatment-sec sec-type="description" id="SECID0E6TAK"><title>Description of holotype.</title><p>Adult male; <abbrev xmlns:xlink="http://www.w3.org/1999/xlink" xlink:title="snout-vent length" id="ABBRID0EFUAK" xlink:type="simple">SVL</abbrev> 40.1 mm; head moderate in size (<abbrev xmlns:xlink="http://www.w3.org/1999/xlink" xlink:title="head length" id="ABBRID0EJUAK" xlink:type="simple">HL</abbrev>/<abbrev xmlns:xlink="http://www.w3.org/1999/xlink" xlink:title="snout-vent length" id="ABBRID0ENUAK" xlink:type="simple">SVL</abbrev> 0.26), narrow (<abbrev xmlns:xlink="http://www.w3.org/1999/xlink" xlink:title="head width" id="ABBRID0ERUAK" xlink:type="simple">HW</abbrev>/<abbrev xmlns:xlink="http://www.w3.org/1999/xlink" xlink:title="snout-vent length" id="ABBRID0EVUAK" xlink:type="simple">SVL</abbrev> 0.16), flattened (<abbrev xmlns:xlink="http://www.w3.org/1999/xlink" xlink:title="head depth" id="ABBRID0EZUAK" xlink:type="simple">HD</abbrev>/<abbrev xmlns:xlink="http://www.w3.org/1999/xlink" xlink:title="head length" id="ABBRID0E4UAK" xlink:type="simple">HL</abbrev> 0.41) and head distinct from neck; snout moderate (<abbrev xmlns:xlink="http://www.w3.org/1999/xlink" xlink:title="eye-snout distance" id="ABBRID0EBVAK" xlink:type="simple">ES</abbrev>/<abbrev xmlns:xlink="http://www.w3.org/1999/xlink" xlink:title="head length" id="ABBRID0EFVAK" xlink:type="simple">HL</abbrev> 0.47), snout slightly concave in lateral view; postnasal region concave medially; scales of rostrum smooth, larger than conical scales on occiput; weak supraorbital ridges; gular marking absent; gular and throat scales granular, keeled and round; shallow frontorostral sulcus; canthus rostralis nearly absent, smoothly rounded; eye large (<abbrev xmlns:xlink="http://www.w3.org/1999/xlink" xlink:title="eye diameter" id="ABBRID0EJVAK" xlink:type="simple">ED</abbrev>/<abbrev xmlns:xlink="http://www.w3.org/1999/xlink" xlink:title="head length" id="ABBRID0ENVAK" xlink:type="simple">HL</abbrev> 0.23); pupil round; extral-brillar fringe scales largest anteriorly; scales on interorbitals and supercilium smooth; ear opening oval, taller than wide; rostral slightly concave; rostral bordered posteriorly by supranasals and laterally by first supralabials; 9, 9 (Right, Left) supralabials decreasing in size posteriorly; 9, 9 (Right, Left) infralabials decreasing in size posteriorly; nostril elliptical, oriented dorsoposteriorly, bordered posteriorly by small postnasal scales; mental scales large, triangular, concave, bordered posteriorly by three large postmentals.</p><p>Body slender, elongate (<abbrev xmlns:xlink="http://www.w3.org/1999/xlink" xlink:title="axilla-groin length" id="ABBRID0ETVAK" xlink:type="simple">AG</abbrev>/<abbrev xmlns:xlink="http://www.w3.org/1999/xlink" xlink:title="snout-vent length" id="ABBRID0EXVAK" xlink:type="simple">SVL</abbrev> 0.43); small, keeled, dorsal scales equal in size throughout body intermixed with several large, keeled, multicarinate tubercles; 19 paravertebral tubercles linearly arranged; tubercles present on lower flanks; tubercles extend from occiput to tail; five small, subconical spine-like tubercles on flanks; dorsal scales raised and keeled; pectoral and abdominal scales keeled, round, flat to concave, slightly larger than dorsal and not larger posteriorly; ventral scales of brachia smooth, raised and juxtaposed; six separated pore-bearing precloacal scales with rounded pores; precloacal depression absent; femoral pores absent.</p><p>Fore and hind limbs moderately long, slender; scales beneath forearm slightly raised, smooth and sub-imbricate; subtibial scales keeled; palmar scales smooth and juxtaposed; digits elongate, slender, inflected joint and bearing slightly recurved claws; subdigital lamellae unnotched; lamellae beneath first phalanges wide; lamellae beneath phalanx immediately following inflection granular; lamellae of distal phalanges wide; lamellae beneath inflection large; interdigital webbing absent; enlarged submetatarsal scales on 1<sup>st</sup> toe absent; total subdigital lamellae on fingers: 17-21-25-28-26 (right manus), 17–16 (broken)-25-28-26 (left manus); fingers increase in length from first to fourth with fourth and fifth nearly equal in length; relative length of fingers IV&gt;V&gt;III&gt;II&gt;I; total subdigital lamellae on toes: 13-21-24-29-25 (right pes), 13-21-24-29-25 (left pes); toes increase in length from first to fifth with fourth and fifth nearly equal in length; relative length of toes IV&gt;V&gt;III&gt;II&gt;I.</p><p>The original tail cylindrical, swollen at the base and longer than head and body (<abbrev xmlns:xlink="http://www.w3.org/1999/xlink" xlink:title="tail length" id="ABBRID0EBWAK" xlink:type="simple">TL</abbrev>/<abbrev xmlns:xlink="http://www.w3.org/1999/xlink" xlink:title="snout-vent length" id="ABBRID0EFWAK" xlink:type="simple">SVL</abbrev> 1.36); subcaudal scales keeled, juxtaposed, similar to dorsal scale of the tail size; shallow, middorsal furrow; deeper lateral caudal furrow present; enlarged, transverse caudal tubercles arranged in segmented whorls, not encircling tail; enlarged median subcaudal scale row absent; caudal tubercles absent from lateral furrow; tail length (<abbrev xmlns:xlink="http://www.w3.org/1999/xlink" xlink:title="tail length" id="ABBRID0EJWAK" xlink:type="simple">TL</abbrev>) 54.7 mm; a single postcloacal tubercle on each side at lateral surface of hemipenial swellings at the base of tail.</p></tp:treatment-sec><tp:treatment-sec sec-type="description" id="SECID0ENWAK"><title>Measurements of holotype</title><p>(in mm; Table <xref ref-type="table" rid="T6">6</xref>). <abbrev xmlns:xlink="http://www.w3.org/1999/xlink" xlink:title="snout-vent length" id="ABBRID0EXWAK" xlink:type="simple">SVL</abbrev> 40.1; <abbrev xmlns:xlink="http://www.w3.org/1999/xlink" xlink:title="tail length" id="ABBRID0E2WAK" xlink:type="simple">TL</abbrev> (original) 54.7; <abbrev xmlns:xlink="http://www.w3.org/1999/xlink" xlink:title="tail width" id="ABBRID0E6WAK" xlink:type="simple">TW</abbrev> 3.9; <abbrev xmlns:xlink="http://www.w3.org/1999/xlink" xlink:title="forearm length" id="ABBRID0EDXAK" xlink:type="simple">FL</abbrev> 5.8; <abbrev xmlns:xlink="http://www.w3.org/1999/xlink" xlink:title="tibia length" id="ABBRID0EHXAK" xlink:type="simple">TBL</abbrev> 7.2; <abbrev xmlns:xlink="http://www.w3.org/1999/xlink" xlink:title="axilla-groin length" id="ABBRID0ELXAK" xlink:type="simple">AG</abbrev> 17.4; <abbrev xmlns:xlink="http://www.w3.org/1999/xlink" xlink:title="head length" id="ABBRID0EPXAK" xlink:type="simple">HL</abbrev> 10.3; <abbrev xmlns:xlink="http://www.w3.org/1999/xlink" xlink:title="head width" id="ABBRID0ETXAK" xlink:type="simple">HW</abbrev> 6.3; <abbrev xmlns:xlink="http://www.w3.org/1999/xlink" xlink:title="head depth" id="ABBRID0EXXAK" xlink:type="simple">HD</abbrev> 4.2; <abbrev xmlns:xlink="http://www.w3.org/1999/xlink" xlink:title="eye diameter" id="ABBRID0E2XAK" xlink:type="simple">ED</abbrev> 2.4; <abbrev xmlns:xlink="http://www.w3.org/1999/xlink" xlink:title="eye-ear distance" id="ABBRID0E6XAK" xlink:type="simple">EE</abbrev> 3.1; <abbrev xmlns:xlink="http://www.w3.org/1999/xlink" xlink:title="eye-snout distance" id="ABBRID0EDYAK" xlink:type="simple">ES</abbrev> 4.8; <abbrev xmlns:xlink="http://www.w3.org/1999/xlink" xlink:title="eye-nostril distance" id="ABBRID0EHYAK" xlink:type="simple">EN</abbrev> 3.9; <abbrev xmlns:xlink="http://www.w3.org/1999/xlink" xlink:title="inner orbital distance" id="ABBRID0ELYAK" xlink:type="simple">IO</abbrev> 2.9; <abbrev xmlns:xlink="http://www.w3.org/1999/xlink" xlink:title="ear length" id="ABBRID0EPYAK" xlink:type="simple">EL</abbrev> 1.0; <abbrev xmlns:xlink="http://www.w3.org/1999/xlink" xlink:title="internarial distance" xlink:type="simple">IN</abbrev> 1.0.</p><table-wrap id="T6" position="float" orientation="portrait"><label>Table 6.</label><caption><p>Descriptive measurements in millimeters and characters of the type series of <italic><tp:taxon-name><tp:taxon-name-part taxon-name-part-type="genus" reg="Cnemaspis">Cnemaspis</tp:taxon-name-part> <tp:taxon-name-part taxon-name-part-type="species" reg="lineatubercularis">lineatubercularis</tp:taxon-name-part></tp:taxon-name></italic> sp. nov. Key: H = holotype; P = paratype; M = male; F = female; – = data unavailable or absent; b = broken; r = regenerated. Measurement abbreviations are defined in the text.</p></caption><table id="TID0ESFBK" rules="all"><tbody><tr><th rowspan="1" colspan="1">Museum number</th><th rowspan="1" colspan="1"><abbrev xmlns:xlink="http://www.w3.org/1999/xlink" content-type="institution" xlink:title="Zoological Museum of Kasetsart University, Bangkok, Thailand" id="ABBRID0ETZAK" xlink:type="simple">ZMKU</abbrev> R 00828</th><th rowspan="1" colspan="1"><abbrev xmlns:xlink="http://www.w3.org/1999/xlink" content-type="institution" xlink:title="Zoological Museum of Kasetsart University, Bangkok, Thailand" id="ABBRID0E3ZAK" xlink:type="simple">ZMKU</abbrev> R 00821</th><th rowspan="1" colspan="1"><abbrev xmlns:xlink="http://www.w3.org/1999/xlink" content-type="institution" xlink:title="Zoological Museum of Kasetsart University, Bangkok, Thailand" id="ABBRID0EF1AK" xlink:type="simple">ZMKU</abbrev> R 00822</th><th rowspan="1" colspan="1"><abbrev xmlns:xlink="http://www.w3.org/1999/xlink" content-type="institution" xlink:title="Zoological Museum of Kasetsart University, Bangkok, Thailand" id="ABBRID0EO1AK" xlink:type="simple">ZMKU</abbrev> R 00823</th><th rowspan="1" colspan="1"><abbrev xmlns:xlink="http://www.w3.org/1999/xlink" content-type="institution" xlink:title="Zoological Museum of Kasetsart University, Bangkok, Thailand" id="ABBRID0EX1AK" xlink:type="simple">ZMKU</abbrev> R 00824</th><th rowspan="1" colspan="1"><abbrev xmlns:xlink="http://www.w3.org/1999/xlink" content-type="institution" xlink:title="Zoological Museum of Kasetsart University, Bangkok, Thailand" id="ABBRID0EA2AK" xlink:type="simple">ZMKU</abbrev> R 00825</th><th rowspan="1" colspan="1"><abbrev xmlns:xlink="http://www.w3.org/1999/xlink" content-type="institution" xlink:title="Zoological Museum of Kasetsart University, Bangkok, Thailand" id="ABBRID0EJ2AK" xlink:type="simple">ZMKU</abbrev> R 00827</th><th rowspan="1" colspan="1"><abbrev xmlns:xlink="http://www.w3.org/1999/xlink" content-type="institution" xlink:title="Zoological Museum of Kasetsart University, Bangkok, Thailand" id="ABBRID0ES2AK" xlink:type="simple">ZMKU</abbrev> R 00829</th><th rowspan="1" colspan="1"><abbrev xmlns:xlink="http://www.w3.org/1999/xlink" content-type="institution" xlink:title="Zoological Museum of Kasetsart University, Bangkok, Thailand" id="ABBRID0E22AK" xlink:type="simple">ZMKU</abbrev> R 00830</th><th rowspan="1" colspan="1"><abbrev xmlns:xlink="http://www.w3.org/1999/xlink" content-type="institution" xlink:title="Zoological Museum of Kasetsart University, Bangkok, Thailand" id="ABBRID0EE3AK" xlink:type="simple">ZMKU</abbrev> R 00831</th><th rowspan="1" colspan="1"><abbrev xmlns:xlink="http://www.w3.org/1999/xlink" content-type="institution" xlink:title="Thailand Natural History Museum, Pathum Thani, Thailand" id="ABBRID0EN3AK" xlink:type="simple">THNHM</abbrev> 28694</th><th rowspan="1" colspan="1"><abbrev xmlns:xlink="http://www.w3.org/1999/xlink" content-type="institution" xlink:title="Thailand Natural History Museum, Pathum Thani, Thailand" id="ABBRID0EW3AK" xlink:type="simple">THNHM</abbrev> 28695</th><th rowspan="1" colspan="1"><abbrev xmlns:xlink="http://www.w3.org/1999/xlink" content-type="institution" xlink:title="Zoological Museum of Kasetsart University, Bangkok, Thailand" id="ABBRID0E63AK" xlink:type="simple">ZMKU</abbrev> R 00826</th><th rowspan="1" colspan="1"><abbrev xmlns:xlink="http://www.w3.org/1999/xlink" content-type="institution" xlink:title="Zoological Museum of Kasetsart University, Bangkok, Thailand" id="ABBRID0EI4AK" xlink:type="simple">ZMKU</abbrev> R 00832</th><th rowspan="1" colspan="1"><abbrev xmlns:xlink="http://www.w3.org/1999/xlink" content-type="institution" xlink:title="Thailand Natural History Museum, Pathum Thani, Thailand" id="ABBRID0ER4AK" xlink:type="simple">THNHM</abbrev> 28696</th><th rowspan="1" colspan="1"><abbrev xmlns:xlink="http://www.w3.org/1999/xlink" content-type="institution" xlink:title="Thailand Natural History Museum, Pathum Thani, Thailand" id="ABBRID0E14AK" xlink:type="simple">THNHM</abbrev> 28697</th><th rowspan="1" colspan="1"><abbrev xmlns:xlink="http://www.w3.org/1999/xlink" content-type="institution" xlink:title="Zoological Museum of Kasetsart University, Bangkok, Thailand" id="ABBRID0ED5AK" xlink:type="simple">ZMKU</abbrev> R 00833</th><th rowspan="1" colspan="1"><abbrev xmlns:xlink="http://www.w3.org/1999/xlink" content-type="institution" xlink:title="Zoological Museum of Kasetsart University, Bangkok, Thailand" id="ABBRID0EM5AK" xlink:type="simple">ZMKU</abbrev> R 00834</th><th rowspan="1" colspan="1"><abbrev xmlns:xlink="http://www.w3.org/1999/xlink" content-type="institution" xlink:title="Zoological Museum of Kasetsart University, Bangkok, Thailand" id="ABBRID0EV5AK" xlink:type="simple">ZMKU</abbrev> R 00835</th></tr><tr><td rowspan="1" colspan="1">Type series</td><td rowspan="1" colspan="1">H</td><td rowspan="1" colspan="1">P</td><td rowspan="1" colspan="1">P</td><td rowspan="1" colspan="1">P</td><td rowspan="1" colspan="1">P</td><td rowspan="1" colspan="1">P</td><td rowspan="1" colspan="1">P</td><td rowspan="1" colspan="1">P</td><td rowspan="1" colspan="1">P</td><td rowspan="1" colspan="1">P</td><td rowspan="1" colspan="1">P</td><td rowspan="1" colspan="1">P</td><td rowspan="1" colspan="1">P</td><td rowspan="1" colspan="1">P</td><td rowspan="1" colspan="1">P</td><td rowspan="1" colspan="1">P</td><td rowspan="1" colspan="1">P</td><td rowspan="1" colspan="1">P</td><td rowspan="1" colspan="1">P</td></tr><tr><td rowspan="1" colspan="1">Sex</td><td rowspan="1" colspan="1">M</td><td rowspan="1" colspan="1">M</td><td rowspan="1" colspan="1">M</td><td rowspan="1" colspan="1">M</td><td rowspan="1" colspan="1">M</td><td rowspan="1" colspan="1">M</td><td rowspan="1" colspan="1">M</td><td rowspan="1" colspan="1">M</td><td rowspan="1" colspan="1">M</td><td rowspan="1" colspan="1">M</td><td rowspan="1" colspan="1">M</td><td rowspan="1" colspan="1">M</td><td rowspan="1" colspan="1">F</td><td rowspan="1" colspan="1">F</td><td rowspan="1" colspan="1">F</td><td rowspan="1" colspan="1">F</td><td rowspan="1" colspan="1">F</td><td rowspan="1" colspan="1">F</td><td rowspan="1" colspan="1">F</td></tr><tr><td rowspan="1" colspan="1">
                    <abbrev xmlns:xlink="http://www.w3.org/1999/xlink" xlink:title="snout-vent length" id="ABBRID0EZCBK" xlink:type="simple">SVL</abbrev>
                  </td><td rowspan="1" colspan="1">40.1</td><td rowspan="1" colspan="1">39.5</td><td rowspan="1" colspan="1">40.1</td><td rowspan="1" colspan="1">37.8</td><td rowspan="1" colspan="1">37.6</td><td rowspan="1" colspan="1">39.1</td><td rowspan="1" colspan="1">37.7</td><td rowspan="1" colspan="1">36.7</td><td rowspan="1" colspan="1">37.0</td><td rowspan="1" colspan="1">39.4</td><td rowspan="1" colspan="1">40.6</td><td rowspan="1" colspan="1">39.9</td><td rowspan="1" colspan="1">37.3</td><td rowspan="1" colspan="1">38.3</td><td rowspan="1" colspan="1">38.8</td><td rowspan="1" colspan="1">41.8</td><td rowspan="1" colspan="1">41.4</td><td rowspan="1" colspan="1">37.5</td><td rowspan="1" colspan="1">41.1</td></tr><tr><td rowspan="1" colspan="1">
                    <abbrev xmlns:xlink="http://www.w3.org/1999/xlink" xlink:title="tail length" id="ABBRID0E2EBK" xlink:type="simple">TL</abbrev>
                  </td><td rowspan="1" colspan="1">54.7</td><td rowspan="1" colspan="1">39.7r</td><td rowspan="1" colspan="1">47.3r</td><td rowspan="1" colspan="1">37.4r</td><td rowspan="1" colspan="1">38.9r</td><td rowspan="1" colspan="1">39.2r</td><td rowspan="1" colspan="1">49.1</td><td rowspan="1" colspan="1">32.6r</td><td rowspan="1" colspan="1">33.9r</td><td rowspan="1" colspan="1">45.9r</td><td rowspan="1" colspan="1">39.5r</td><td rowspan="1" colspan="1">55.4</td><td rowspan="1" colspan="1">37.3r</td><td rowspan="1" colspan="1">47.6r</td><td rowspan="1" colspan="1">17.6b</td><td rowspan="1" colspan="1">56.1</td><td rowspan="1" colspan="1">44.35r</td><td rowspan="1" colspan="1">53.3</td><td rowspan="1" colspan="1">51.5</td></tr><tr><td rowspan="1" colspan="1">
                    <abbrev xmlns:xlink="http://www.w3.org/1999/xlink" xlink:title="tail width" id="ABBRID0E4GBK" xlink:type="simple">TW</abbrev>
                  </td><td rowspan="1" colspan="1">3.9</td><td rowspan="1" colspan="1">4.0</td><td rowspan="1" colspan="1">4.1</td><td rowspan="1" colspan="1">3.8</td><td rowspan="1" colspan="1">3.7</td><td rowspan="1" colspan="1">4.0</td><td rowspan="1" colspan="1">3.6</td><td rowspan="1" colspan="1">3.7</td><td rowspan="1" colspan="1">3.8</td><td rowspan="1" colspan="1">3.9</td><td rowspan="1" colspan="1">4.1</td><td rowspan="1" colspan="1">3.9</td><td rowspan="1" colspan="1">3.6</td><td rowspan="1" colspan="1">3.8</td><td rowspan="1" colspan="1">3.6</td><td rowspan="1" colspan="1">4.2</td><td rowspan="1" colspan="1">4.0</td><td rowspan="1" colspan="1">3.8</td><td rowspan="1" colspan="1">3.9</td></tr><tr><td rowspan="1" colspan="1">
                    <abbrev xmlns:xlink="http://www.w3.org/1999/xlink" xlink:title="forearm length" id="ABBRID0E6IBK" xlink:type="simple">FL</abbrev>
                  </td><td rowspan="1" colspan="1">5.8</td><td rowspan="1" colspan="1">5.8</td><td rowspan="1" colspan="1">5.8</td><td rowspan="1" colspan="1">5.6</td><td rowspan="1" colspan="1">5.6</td><td rowspan="1" colspan="1">5.7</td><td rowspan="1" colspan="1">5.7</td><td rowspan="1" colspan="1">5.5</td><td rowspan="1" colspan="1">5.6</td><td rowspan="1" colspan="1">5.7</td><td rowspan="1" colspan="1">5.8</td><td rowspan="1" colspan="1">5.8</td><td rowspan="1" colspan="1">5.6</td><td rowspan="1" colspan="1">5.7</td><td rowspan="1" colspan="1">5.6</td><td rowspan="1" colspan="1">5.8</td><td rowspan="1" colspan="1">5.7</td><td rowspan="1" colspan="1">5.6</td><td rowspan="1" colspan="1">5.8</td></tr><tr><td rowspan="1" colspan="1">
                    <abbrev xmlns:xlink="http://www.w3.org/1999/xlink" xlink:title="tibia length" id="ABBRID0EBLBK" xlink:type="simple">TBL</abbrev>
                  </td><td rowspan="1" colspan="1">7.2</td><td rowspan="1" colspan="1">7.2</td><td rowspan="1" colspan="1">7.3</td><td rowspan="1" colspan="1">7.2</td><td rowspan="1" colspan="1">7.1</td><td rowspan="1" colspan="1">7.2</td><td rowspan="1" colspan="1">7.2</td><td rowspan="1" colspan="1">7.1</td><td rowspan="1" colspan="1">7.1</td><td rowspan="1" colspan="1">7.2</td><td rowspan="1" colspan="1">7.3</td><td rowspan="1" colspan="1">7.2</td><td rowspan="1" colspan="1">7.1</td><td rowspan="1" colspan="1">7.1</td><td rowspan="1" colspan="1">7.2</td><td rowspan="1" colspan="1">7.3</td><td rowspan="1" colspan="1">7.3</td><td rowspan="1" colspan="1">7.1</td><td rowspan="1" colspan="1">7.2</td></tr><tr><td rowspan="1" colspan="1">
                    <abbrev xmlns:xlink="http://www.w3.org/1999/xlink" xlink:title="axilla-groin length" id="ABBRID0EDNBK" xlink:type="simple">AG</abbrev>
                  </td><td rowspan="1" colspan="1">17.4</td><td rowspan="1" colspan="1">17.5</td><td rowspan="1" colspan="1">17.6</td><td rowspan="1" colspan="1">17.3</td><td rowspan="1" colspan="1">17.3</td><td rowspan="1" colspan="1">17.5</td><td rowspan="1" colspan="1">17.3</td><td rowspan="1" colspan="1">16.8</td><td rowspan="1" colspan="1">16.9</td><td rowspan="1" colspan="1">17.4</td><td rowspan="1" colspan="1">17.6</td><td rowspan="1" colspan="1">17.5</td><td rowspan="1" colspan="1">17.4</td><td rowspan="1" colspan="1">17.5</td><td rowspan="1" colspan="1">17.4</td><td rowspan="1" colspan="1">17.6</td><td rowspan="1" colspan="1">17.5</td><td rowspan="1" colspan="1">17.3</td><td rowspan="1" colspan="1">17.5</td></tr><tr><td rowspan="1" colspan="1">
                    <abbrev xmlns:xlink="http://www.w3.org/1999/xlink" xlink:title="head length" id="ABBRID0EFPBK" xlink:type="simple">HL</abbrev>
                  </td><td rowspan="1" colspan="1">10.3</td><td rowspan="1" colspan="1">10.2</td><td rowspan="1" colspan="1">10.3</td><td rowspan="1" colspan="1">10.0</td><td rowspan="1" colspan="1">10.1</td><td rowspan="1" colspan="1">10.2</td><td rowspan="1" colspan="1">10.1</td><td rowspan="1" colspan="1">10.1</td><td rowspan="1" colspan="1">10.2</td><td rowspan="1" colspan="1">10.3</td><td rowspan="1" colspan="1">10.4</td><td rowspan="1" colspan="1">10.4</td><td rowspan="1" colspan="1">9.9</td><td rowspan="1" colspan="1">10.2</td><td rowspan="1" colspan="1">10.1</td><td rowspan="1" colspan="1">10.4</td><td rowspan="1" colspan="1">10.4</td><td rowspan="1" colspan="1">10.0</td><td rowspan="1" colspan="1">10.4</td></tr><tr><td rowspan="1" colspan="1">
                    <abbrev xmlns:xlink="http://www.w3.org/1999/xlink" xlink:title="head width" id="ABBRID0EHRBK" xlink:type="simple">HW</abbrev>
                  </td><td rowspan="1" colspan="1">6.3</td><td rowspan="1" colspan="1">6.2</td><td rowspan="1" colspan="1">6.3</td><td rowspan="1" colspan="1">6.1</td><td rowspan="1" colspan="1">6.1</td><td rowspan="1" colspan="1">6.2</td><td rowspan="1" colspan="1">6.1</td><td rowspan="1" colspan="1">6.0</td><td rowspan="1" colspan="1">6.0</td><td rowspan="1" colspan="1">6.2</td><td rowspan="1" colspan="1">6.3</td><td rowspan="1" colspan="1">6.3</td><td rowspan="1" colspan="1">6.1</td><td rowspan="1" colspan="1">6.2</td><td rowspan="1" colspan="1">6.2</td><td rowspan="1" colspan="1">6.3</td><td rowspan="1" colspan="1">6.2</td><td rowspan="1" colspan="1">6.1</td><td rowspan="1" colspan="1">6.3</td></tr><tr><td rowspan="1" colspan="1">
                    <abbrev xmlns:xlink="http://www.w3.org/1999/xlink" xlink:title="head depth" id="ABBRID0EJTBK" xlink:type="simple">HD</abbrev>
                  </td><td rowspan="1" colspan="1">4.2</td><td rowspan="1" colspan="1">4.2</td><td rowspan="1" colspan="1">4.2</td><td rowspan="1" colspan="1">4.0</td><td rowspan="1" colspan="1">3.8</td><td rowspan="1" colspan="1">4.2</td><td rowspan="1" colspan="1">3.8</td><td rowspan="1" colspan="1">3.9</td><td rowspan="1" colspan="1">4.0</td><td rowspan="1" colspan="1">4.1</td><td rowspan="1" colspan="1">4.2</td><td rowspan="1" colspan="1">4.1</td><td rowspan="1" colspan="1">3.8</td><td rowspan="1" colspan="1">4.0</td><td rowspan="1" colspan="1">3.9</td><td rowspan="1" colspan="1">4.3</td><td rowspan="1" colspan="1">4.2</td><td rowspan="1" colspan="1">4.0</td><td rowspan="1" colspan="1">4.2</td></tr><tr><td rowspan="1" colspan="1">
                    <abbrev xmlns:xlink="http://www.w3.org/1999/xlink" xlink:title="eye diameter" id="ABBRID0ELVBK" xlink:type="simple">ED</abbrev>
                  </td><td rowspan="1" colspan="1">2.4</td><td rowspan="1" colspan="1">2.3</td><td rowspan="1" colspan="1">2.4</td><td rowspan="1" colspan="1">2.2</td><td rowspan="1" colspan="1">2.2</td><td rowspan="1" colspan="1">2.3</td><td rowspan="1" colspan="1">2.1</td><td rowspan="1" colspan="1">2.1</td><td rowspan="1" colspan="1">2.2</td><td rowspan="1" colspan="1">2.3</td><td rowspan="1" colspan="1">2.4</td><td rowspan="1" colspan="1">2.3</td><td rowspan="1" colspan="1">2.1</td><td rowspan="1" colspan="1">2.2</td><td rowspan="1" colspan="1">2.3</td><td rowspan="1" colspan="1">2.4</td><td rowspan="1" colspan="1">2.4</td><td rowspan="1" colspan="1">2.3</td><td rowspan="1" colspan="1">2.4</td></tr><tr><td rowspan="1" colspan="1">
                    <abbrev xmlns:xlink="http://www.w3.org/1999/xlink" xlink:title="eye-ear distance" id="ABBRID0ENXBK" xlink:type="simple">EE</abbrev>
                  </td><td rowspan="1" colspan="1">3.1</td><td rowspan="1" colspan="1">3.0</td><td rowspan="1" colspan="1">3.1</td><td rowspan="1" colspan="1">2.8</td><td rowspan="1" colspan="1">2.8</td><td rowspan="1" colspan="1">3.0</td><td rowspan="1" colspan="1">2.9</td><td rowspan="1" colspan="1">2.8</td><td rowspan="1" colspan="1">2.9</td><td rowspan="1" colspan="1">3.1</td><td rowspan="1" colspan="1">3.1</td><td rowspan="1" colspan="1">3.1</td><td rowspan="1" colspan="1">2.9</td><td rowspan="1" colspan="1">3.0</td><td rowspan="1" colspan="1">2.9</td><td rowspan="1" colspan="1">3.2</td><td rowspan="1" colspan="1">3.2</td><td rowspan="1" colspan="1">3.1</td><td rowspan="1" colspan="1">3.2</td></tr><tr><td rowspan="1" colspan="1">
                    <abbrev xmlns:xlink="http://www.w3.org/1999/xlink" xlink:title="eye-snout distance" id="ABBRID0EPZBK" xlink:type="simple">ES</abbrev>
                  </td><td rowspan="1" colspan="1">4.8</td><td rowspan="1" colspan="1">4.9</td><td rowspan="1" colspan="1">5.1</td><td rowspan="1" colspan="1">4.7</td><td rowspan="1" colspan="1">4.7</td><td rowspan="1" colspan="1">4.9</td><td rowspan="1" colspan="1">4.7</td><td rowspan="1" colspan="1">4.7</td><td rowspan="1" colspan="1">4.7</td><td rowspan="1" colspan="1">5.1</td><td rowspan="1" colspan="1">5.1</td><td rowspan="1" colspan="1">4.8</td><td rowspan="1" colspan="1">4.6</td><td rowspan="1" colspan="1">4.8</td><td rowspan="1" colspan="1">4.7</td><td rowspan="1" colspan="1">5.1</td><td rowspan="1" colspan="1">5.1</td><td rowspan="1" colspan="1">4.8</td><td rowspan="1" colspan="1">5.1</td></tr><tr><td rowspan="1" colspan="1">
                    <abbrev xmlns:xlink="http://www.w3.org/1999/xlink" xlink:title="eye-nostril distance" id="ABBRID0ER2BK" xlink:type="simple">EN</abbrev>
                  </td><td rowspan="1" colspan="1">3.9</td><td rowspan="1" colspan="1">3.6</td><td rowspan="1" colspan="1">3.8</td><td rowspan="1" colspan="1">3.4</td><td rowspan="1" colspan="1">3.4</td><td rowspan="1" colspan="1">3.5</td><td rowspan="1" colspan="1">3.4</td><td rowspan="1" colspan="1">3.6</td><td rowspan="1" colspan="1">3.6</td><td rowspan="1" colspan="1">3.8</td><td rowspan="1" colspan="1">3.9</td><td rowspan="1" colspan="1">3.8</td><td rowspan="1" colspan="1">3.4</td><td rowspan="1" colspan="1">3.7</td><td rowspan="1" colspan="1">3.7</td><td rowspan="1" colspan="1">3.9</td><td rowspan="1" colspan="1">3.9</td><td rowspan="1" colspan="1">3.7</td><td rowspan="1" colspan="1">3.8</td></tr><tr><td rowspan="1" colspan="1">
                    <abbrev xmlns:xlink="http://www.w3.org/1999/xlink" xlink:title="inner orbital distance" id="ABBRID0ET4BK" xlink:type="simple">IO</abbrev>
                  </td><td rowspan="1" colspan="1">2.9</td><td rowspan="1" colspan="1">2.8</td><td rowspan="1" colspan="1">2.9</td><td rowspan="1" colspan="1">2.8</td><td rowspan="1" colspan="1">2.8</td><td rowspan="1" colspan="1">2.9</td><td rowspan="1" colspan="1">2.6</td><td rowspan="1" colspan="1">2.7</td><td rowspan="1" colspan="1">2.8</td><td rowspan="1" colspan="1">2.8</td><td rowspan="1" colspan="1">2.9</td><td rowspan="1" colspan="1">2.8</td><td rowspan="1" colspan="1">2.6</td><td rowspan="1" colspan="1">2.7</td><td rowspan="1" colspan="1">2.6</td><td rowspan="1" colspan="1">2.9</td><td rowspan="1" colspan="1">2.9</td><td rowspan="1" colspan="1">2.7</td><td rowspan="1" colspan="1">2.9</td></tr><tr><td rowspan="1" colspan="1">
                    <abbrev xmlns:xlink="http://www.w3.org/1999/xlink" xlink:title="ear length" id="ABBRID0EV6BK" xlink:type="simple">EL</abbrev>
                  </td><td rowspan="1" colspan="1">1.0</td><td rowspan="1" colspan="1">1.1</td><td rowspan="1" colspan="1">1.1</td><td rowspan="1" colspan="1">1.0</td><td rowspan="1" colspan="1">1.0</td><td rowspan="1" colspan="1">1.0</td><td rowspan="1" colspan="1">1.0</td><td rowspan="1" colspan="1">0.9</td><td rowspan="1" colspan="1">0.9</td><td rowspan="1" colspan="1">1.1</td><td rowspan="1" colspan="1">1.1</td><td rowspan="1" colspan="1">1.0</td><td rowspan="1" colspan="1">1.0</td><td rowspan="1" colspan="1">1.0</td><td rowspan="1" colspan="1">0.9</td><td rowspan="1" colspan="1">1.0</td><td rowspan="1" colspan="1">1.0</td><td rowspan="1" colspan="1">1.0</td><td rowspan="1" colspan="1">1</td></tr><tr><td rowspan="1" colspan="1">
                    <abbrev xmlns:xlink="http://www.w3.org/1999/xlink" xlink:title="internarial distance" xlink:type="simple">IN</abbrev>
                  </td><td rowspan="1" colspan="1">1.0</td><td rowspan="1" colspan="1">1.1</td><td rowspan="1" colspan="1">1.0</td><td rowspan="1" colspan="1">1.0</td><td rowspan="1" colspan="1">1.0</td><td rowspan="1" colspan="1">1.0</td><td rowspan="1" colspan="1">1.0</td><td rowspan="1" colspan="1">1.0</td><td rowspan="1" colspan="1">0.9</td><td rowspan="1" colspan="1">1.0</td><td rowspan="1" colspan="1">1.1</td><td rowspan="1" colspan="1">1.0</td><td rowspan="1" colspan="1">1.0</td><td rowspan="1" colspan="1">1.1</td><td rowspan="1" colspan="1">1.0</td><td rowspan="1" colspan="1">1.1</td><td rowspan="1" colspan="1">1.1</td><td rowspan="1" colspan="1">1.1</td><td rowspan="1" colspan="1">1.1</td></tr><tr><td rowspan="1" colspan="1">
                    <abbrev xmlns:xlink="http://www.w3.org/1999/xlink" xlink:title="supralabial" id="ABBRID0EUDCK" xlink:type="simple">SUP</abbrev>
                  </td><td rowspan="1" colspan="1">9</td><td rowspan="1" colspan="1">9</td><td rowspan="1" colspan="1">9</td><td rowspan="1" colspan="1">9</td><td rowspan="1" colspan="1">9</td><td rowspan="1" colspan="1">9</td><td rowspan="1" colspan="1">9</td><td rowspan="1" colspan="1">9</td><td rowspan="1" colspan="1">8</td><td rowspan="1" colspan="1">9</td><td rowspan="1" colspan="1">9</td><td rowspan="1" colspan="1">9</td><td rowspan="1" colspan="1">9</td><td rowspan="1" colspan="1">9</td><td rowspan="1" colspan="1">9</td><td rowspan="1" colspan="1">9</td><td rowspan="1" colspan="1">9</td><td rowspan="1" colspan="1">9</td><td rowspan="1" colspan="1">9</td></tr><tr><td rowspan="1" colspan="1">
                    <abbrev xmlns:xlink="http://www.w3.org/1999/xlink" xlink:title="infralabial" id="ABBRID0EWFCK" xlink:type="simple">INF</abbrev>
                  </td><td rowspan="1" colspan="1">9</td><td rowspan="1" colspan="1">8</td><td rowspan="1" colspan="1">8</td><td rowspan="1" colspan="1">8</td><td rowspan="1" colspan="1">8</td><td rowspan="1" colspan="1">8</td><td rowspan="1" colspan="1">8</td><td rowspan="1" colspan="1">8</td><td rowspan="1" colspan="1">8</td><td rowspan="1" colspan="1">9</td><td rowspan="1" colspan="1">8</td><td rowspan="1" colspan="1">8</td><td rowspan="1" colspan="1">9</td><td rowspan="1" colspan="1">9</td><td rowspan="1" colspan="1">9</td><td rowspan="1" colspan="1">9</td><td rowspan="1" colspan="1">9</td><td rowspan="1" colspan="1">9</td><td rowspan="1" colspan="1">9</td></tr><tr><td rowspan="1" colspan="1">Pore-bearing precloacal scales</td><td rowspan="1" colspan="1">6</td><td rowspan="1" colspan="1">4</td><td rowspan="1" colspan="1">4</td><td rowspan="1" colspan="1">4</td><td rowspan="1" colspan="1">5</td><td rowspan="1" colspan="1">4</td><td rowspan="1" colspan="1">4</td><td rowspan="1" colspan="1">4</td><td rowspan="1" colspan="1">5</td><td rowspan="1" colspan="1">5</td><td rowspan="1" colspan="1">7</td><td rowspan="1" colspan="1">4</td><td rowspan="1" colspan="1">–</td><td rowspan="1" colspan="1">–</td><td rowspan="1" colspan="1">–</td><td rowspan="1" colspan="1">–</td><td rowspan="1" colspan="1">–</td><td rowspan="1" colspan="1">–</td><td rowspan="1" colspan="1">–</td></tr><tr><td rowspan="1" colspan="1">
                    <abbrev xmlns:xlink="http://www.w3.org/1999/xlink" xlink:title="paravertebral tubercles" id="ABBRID0EVJCK" xlink:type="simple">PVT</abbrev>
                  </td><td rowspan="1" colspan="1">19</td><td rowspan="1" colspan="1">20</td><td rowspan="1" colspan="1">20</td><td rowspan="1" colspan="1">19</td><td rowspan="1" colspan="1">20</td><td rowspan="1" colspan="1">20</td><td rowspan="1" colspan="1">20</td><td rowspan="1" colspan="1">19</td><td rowspan="1" colspan="1">20</td><td rowspan="1" colspan="1">21</td><td rowspan="1" colspan="1">20</td><td rowspan="1" colspan="1">20</td><td rowspan="1" colspan="1">19</td><td rowspan="1" colspan="1">21</td><td rowspan="1" colspan="1">20</td><td rowspan="1" colspan="1">19</td><td rowspan="1" colspan="1">20</td><td rowspan="1" colspan="1">21</td><td rowspan="1" colspan="1">19</td></tr><tr><td rowspan="1" colspan="1">Spine-like tubercles on flank</td><td rowspan="1" colspan="1">5</td><td rowspan="1" colspan="1">5</td><td rowspan="1" colspan="1">6</td><td rowspan="1" colspan="1">5</td><td rowspan="1" colspan="1">6</td><td rowspan="1" colspan="1">6</td><td rowspan="1" colspan="1">6</td><td rowspan="1" colspan="1">6</td><td rowspan="1" colspan="1">6</td><td rowspan="1" colspan="1">5</td><td rowspan="1" colspan="1">6</td><td rowspan="1" colspan="1">6</td><td rowspan="1" colspan="1">6</td><td rowspan="1" colspan="1">6</td><td rowspan="1" colspan="1">5</td><td rowspan="1" colspan="1">5</td><td rowspan="1" colspan="1">6</td><td rowspan="1" colspan="1">6</td><td rowspan="1" colspan="1">5</td></tr><tr><td rowspan="1" colspan="1">4<sup>th</sup> toe lamellae</td><td rowspan="1" colspan="1">29</td><td rowspan="1" colspan="1">29</td><td rowspan="1" colspan="1">29</td><td rowspan="1" colspan="1">28</td><td rowspan="1" colspan="1">28</td><td rowspan="1" colspan="1">28</td><td rowspan="1" colspan="1">27</td><td rowspan="1" colspan="1">28</td><td rowspan="1" colspan="1">28</td><td rowspan="1" colspan="1">27</td><td rowspan="1" colspan="1">27</td><td rowspan="1" colspan="1">29</td><td rowspan="1" colspan="1">29</td><td rowspan="1" colspan="1">27</td><td rowspan="1" colspan="1">27</td><td rowspan="1" colspan="1">28</td><td rowspan="1" colspan="1">27</td><td rowspan="1" colspan="1">28</td><td rowspan="1" colspan="1">27</td></tr></tbody></table></table-wrap></tp:treatment-sec><tp:treatment-sec sec-type="Coloration in life" id="SECID0EPPCK"><title>Coloration in life</title><p>(Fig. <xref ref-type="fig" rid="F4">4</xref>). Dorsal ground color of head light brown, top of head bearing small, diffuse, faint black and yellowish markings; dark postorbital stripes faint, extending to nape; large, round, whitish marking on nape; single light-yellowish prescapular crescent on the shoulder, located dorsoanteriorly of forelimb insertion; dorsal ground color of body, limbs and tail light brown with black irregular blotches; ground color of ventral surfaces grayish-white intermixed with yellowish blotches; ventral pattern sexually dimorphic, anterior gular, abdominal, and caudal regions yellowish in males; two dark blotches on nape form a bipartite pattern; light sage vertebral blotches extending from the nape to tail; flanks with irregular, incomplete brown to yellowish blotches becoming smaller posteriorly; tubercles on the whole body white or yellow; widely separated, white or yellow tubercles occur on flanks; subconical spine-like yellowish tubercles on flanks; limbs beige with dark brown mottling; tail faintly marked with dark brown.</p></tp:treatment-sec><tp:treatment-sec sec-type="Coloration in preservative" id="SECID0EZPCK"><title>Coloration in preservative</title><p><bold>(Figs <xref ref-type="fig" rid="F5">5</xref>, <xref ref-type="fig" rid="F7">7</xref>, <xref ref-type="fig" rid="F8">8</xref>).</bold> Color pattern similar to that in life with some fading of markings. Dorsal ground color of head, body, limbs and tail darker brown than in life, with indistinct, irregular markings. Yellow coloration in gular, pectoral, abdominal regions, flanks, and tail faded to light-yellow and creamy-white.</p><fig id="F6" position="float" orientation="portrait"><object-id xmlns:xlink="http://www.w3.org/1999/xlink" content-type="doi" xlink:type="simple">10.3897/zookeys.932.50602.figure6</object-id><object-id xmlns:xlink="http://www.w3.org/1999/xlink" content-type="arpha" xlink:type="simple">CDFA8E48-F651-5773-8E63-FBC1A8435500</object-id><label>Figure 6.</label><caption><p>Coloration of <italic><tp:taxon-name><tp:taxon-name-part taxon-name-part-type="genus" reg="Cnemaspis">Cnemaspis</tp:taxon-name-part> <tp:taxon-name-part taxon-name-part-type="species" reg="lineatubercularis">lineatubercularis</tp:taxon-name-part></tp:taxon-name></italic> sp. nov. in dorsal (above) and ventral (below) views of <bold>A</bold> male paratype <abbrev xmlns:xlink="http://www.w3.org/1999/xlink" content-type="institution" xlink:title="Zoological Museum of Kasetsart University, Bangkok, Thailand" id="ABBRID0EDRCK" xlink:type="simple">ZMKU</abbrev> R 00830 and <bold>B</bold> female paratype <abbrev xmlns:xlink="http://www.w3.org/1999/xlink" content-type="institution" xlink:title="Zoological Museum of Kasetsart University, Bangkok, Thailand" id="ABBRID0EKRCK" xlink:type="simple">ZMKU</abbrev> R 00835. Note yellowish ventral coloration that is present in males but absent in females.</p></caption><graphic xmlns:xlink="http://www.w3.org/1999/xlink" xlink:href="zookeys-932-129-g006.jpg" position="float" orientation="portrait" xlink:type="simple" id="oo_409327.jpg"><uri content-type="original_file" xlink:type="simple">https://binary.pensoft.net/fig/409327</uri></graphic></fig><fig id="F7" position="float" orientation="portrait"><object-id xmlns:xlink="http://www.w3.org/1999/xlink" content-type="doi" xlink:type="simple">10.3897/zookeys.932.50602.figure7</object-id><object-id xmlns:xlink="http://www.w3.org/1999/xlink" content-type="arpha" xlink:type="simple">FDC2D378-14D2-5900-B4A5-043EA0F80869</object-id><label>Figure 7.</label><caption><p>Male paratypes of <italic><tp:taxon-name><tp:taxon-name-part taxon-name-part-type="genus" reg="Cnemaspis">Cnemaspis</tp:taxon-name-part> <tp:taxon-name-part taxon-name-part-type="species" reg="lineatubercularis">lineatubercularis</tp:taxon-name-part></tp:taxon-name></italic> sp. nov. in preservative in <bold>A</bold> dorsal view <bold>B</bold> ventral view; from left to right, top panel: <abbrev xmlns:xlink="http://www.w3.org/1999/xlink" content-type="institution" xlink:title="Zoological Museum of Kasetsart University, Bangkok, Thailand" id="ABBRID0ELSCK" xlink:type="simple">ZMKU</abbrev> R 00821, <abbrev xmlns:xlink="http://www.w3.org/1999/xlink" content-type="institution" xlink:title="Zoological Museum of Kasetsart University, Bangkok, Thailand" id="ABBRID0EQSCK" xlink:type="simple">ZMKU</abbrev> R 00822, <abbrev xmlns:xlink="http://www.w3.org/1999/xlink" content-type="institution" xlink:title="Zoological Museum of Kasetsart University, Bangkok, Thailand" id="ABBRID0EVSCK" xlink:type="simple">ZMKU</abbrev> R 00823, <abbrev xmlns:xlink="http://www.w3.org/1999/xlink" content-type="institution" xlink:title="Zoological Museum of Kasetsart University, Bangkok, Thailand" id="ABBRID0E1SCK" xlink:type="simple">ZMKU</abbrev> R 00824 and <abbrev xmlns:xlink="http://www.w3.org/1999/xlink" content-type="institution" xlink:title="Zoological Museum of Kasetsart University, Bangkok, Thailand" id="ABBRID0E6SCK" xlink:type="simple">ZMKU</abbrev> R 00825; bottom panel: <abbrev xmlns:xlink="http://www.w3.org/1999/xlink" content-type="institution" xlink:title="Zoological Museum of Kasetsart University, Bangkok, Thailand" id="ABBRID0EETCK" xlink:type="simple">ZMKU</abbrev> R 00827, <abbrev xmlns:xlink="http://www.w3.org/1999/xlink" content-type="institution" xlink:title="Zoological Museum of Kasetsart University, Bangkok, Thailand" id="ABBRID0EJTCK" xlink:type="simple">ZMKU</abbrev> R 00829, <abbrev xmlns:xlink="http://www.w3.org/1999/xlink" content-type="institution" xlink:title="Zoological Museum of Kasetsart University, Bangkok, Thailand" id="ABBRID0EOTCK" xlink:type="simple">ZMKU</abbrev> R 00830, <abbrev xmlns:xlink="http://www.w3.org/1999/xlink" content-type="institution" xlink:title="Zoological Museum of Kasetsart University, Bangkok, Thailand" id="ABBRID0ETTCK" xlink:type="simple">ZMKU</abbrev> R 00831, <abbrev xmlns:xlink="http://www.w3.org/1999/xlink" content-type="institution" xlink:title="Thailand Natural History Museum, Pathum Thani, Thailand" id="ABBRID0EYTCK" xlink:type="simple">THNHM</abbrev> 28694 and <abbrev xmlns:xlink="http://www.w3.org/1999/xlink" content-type="institution" xlink:title="Thailand Natural History Museum, Pathum Thani, Thailand" id="ABBRID0E4TCK" xlink:type="simple">THNHM</abbrev> 28695.</p></caption><graphic xmlns:xlink="http://www.w3.org/1999/xlink" xlink:href="zookeys-932-129-g007.jpg" position="float" orientation="portrait" xlink:type="simple" id="oo_409328.jpg"><uri content-type="original_file" xlink:type="simple">https://binary.pensoft.net/fig/409328</uri></graphic></fig></tp:treatment-sec><tp:treatment-sec sec-type="variation" id="SECID0EHUCK"><title>Variation.</title><p>Most paratypes approximate the holotype in general aspects of morphology (Figs <xref ref-type="fig" rid="F6">6</xref>–<xref ref-type="fig" rid="F8">8</xref>), with most differences found in the degree of vertebral blotches. All adult female paratypes lack the yellowish coloration in the gular, abdominal, and caudal regions. <abbrev xmlns:xlink="http://www.w3.org/1999/xlink" content-type="institution" xlink:title="Zoological Museum of Kasetsart University, Bangkok, Thailand" id="ABBRID0EVUCK" xlink:type="simple">ZMKU</abbrev> R 00821–00825, <abbrev xmlns:xlink="http://www.w3.org/1999/xlink" content-type="institution" xlink:title="Zoological Museum of Kasetsart University, Bangkok, Thailand" id="ABBRID0E1UCK" xlink:type="simple">ZMKU</abbrev> R 00829–00831, <abbrev xmlns:xlink="http://www.w3.org/1999/xlink" content-type="institution" xlink:title="Thailand Natural History Museum, Pathum Thani, Thailand" id="ABBRID0E6UCK" xlink:type="simple">THNHM</abbrev> 28694 (nine adult males) and <abbrev xmlns:xlink="http://www.w3.org/1999/xlink" content-type="institution" xlink:title="Zoological Museum of Kasetsart University, Bangkok, Thailand" id="ABBRID0EEVCK" xlink:type="simple">ZMKU</abbrev> R 00826, <abbrev xmlns:xlink="http://www.w3.org/1999/xlink" content-type="institution" xlink:title="Zoological Museum of Kasetsart University, Bangkok, Thailand" id="ABBRID0EJVCK" xlink:type="simple">ZMKU</abbrev> R 00832 and <abbrev xmlns:xlink="http://www.w3.org/1999/xlink" content-type="institution" xlink:title="Zoological Museum of Kasetsart University, Bangkok, Thailand" id="ABBRID0EOVCK" xlink:type="simple">ZMKU</abbrev> R 00833 (three adult females) have regenerated tails of uniform tan coloration. <abbrev xmlns:xlink="http://www.w3.org/1999/xlink" content-type="institution" xlink:title="Zoological Museum of Kasetsart University, Bangkok, Thailand" id="ABBRID0ETVCK" xlink:type="simple">ZMKU</abbrev> R 00821, 00824, 00827 (three adult males) and <abbrev xmlns:xlink="http://www.w3.org/1999/xlink" content-type="institution" xlink:title="Zoological Museum of Kasetsart University, Bangkok, Thailand" id="ABBRID0EYVCK" xlink:type="simple">ZMKU</abbrev> R 00832, 00835 (two adult females) have lighter dorsal markings that appear more as transverse bands than as paravertebral blotches. <abbrev xmlns:xlink="http://www.w3.org/1999/xlink" content-type="institution" xlink:title="Thailand Natural History Museum, Pathum Thani, Thailand" id="ABBRID0E4VCK" xlink:type="simple">THNHM</abbrev> 28696 (adult female) has a broken tail. Differences in meristic and morphometric characters within the type series are presented in Table <xref ref-type="table" rid="T6">6</xref>.</p><fig id="F8" position="float" orientation="portrait"><object-id xmlns:xlink="http://www.w3.org/1999/xlink" content-type="doi" xlink:type="simple">10.3897/zookeys.932.50602.figure8</object-id><object-id xmlns:xlink="http://www.w3.org/1999/xlink" content-type="arpha" xlink:type="simple">967A3FBD-7B4D-5744-8A9B-53BCBCEB6880</object-id><label>Figure 8.</label><caption><p>Female paratypes of <italic><tp:taxon-name><tp:taxon-name-part taxon-name-part-type="genus" reg="Cnemaspis">Cnemaspis</tp:taxon-name-part> <tp:taxon-name-part taxon-name-part-type="species" reg="lineatubercularis">lineatubercularis</tp:taxon-name-part></tp:taxon-name></italic> sp. nov. in preservative in <bold>A</bold> dorsal view <bold>B</bold> ventral view; from left to right, top panel: <abbrev xmlns:xlink="http://www.w3.org/1999/xlink" content-type="institution" xlink:title="Zoological Museum of Kasetsart University, Bangkok, Thailand" id="ABBRID0E4WCK" xlink:type="simple">ZMKU</abbrev> R 00826, <abbrev xmlns:xlink="http://www.w3.org/1999/xlink" content-type="institution" xlink:title="Zoological Museum of Kasetsart University, Bangkok, Thailand" id="ABBRID0ECXCK" xlink:type="simple">ZMKU</abbrev> R 00832, <abbrev xmlns:xlink="http://www.w3.org/1999/xlink" content-type="institution" xlink:title="Thailand Natural History Museum, Pathum Thani, Thailand" id="ABBRID0EHXCK" xlink:type="simple">THNHM</abbrev> 28696 and <abbrev xmlns:xlink="http://www.w3.org/1999/xlink" content-type="institution" xlink:title="Thailand Natural History Museum, Pathum Thani, Thailand" id="ABBRID0EMXCK" xlink:type="simple">THNHM</abbrev> 28697; bottom panel: <abbrev xmlns:xlink="http://www.w3.org/1999/xlink" content-type="institution" xlink:title="Zoological Museum of Kasetsart University, Bangkok, Thailand" id="ABBRID0ERXCK" xlink:type="simple">ZMKU</abbrev> R 00833, <abbrev xmlns:xlink="http://www.w3.org/1999/xlink" content-type="institution" xlink:title="Zoological Museum of Kasetsart University, Bangkok, Thailand" id="ABBRID0EWXCK" xlink:type="simple">ZMKU</abbrev> R 00834 and <abbrev xmlns:xlink="http://www.w3.org/1999/xlink" content-type="institution" xlink:title="Zoological Museum of Kasetsart University, Bangkok, Thailand" id="ABBRID0E2XCK" xlink:type="simple">ZMKU</abbrev> R 00835.</p></caption><graphic xmlns:xlink="http://www.w3.org/1999/xlink" xlink:href="zookeys-932-129-g008.jpg" position="float" orientation="portrait" xlink:type="simple" id="oo_409329.jpg"><uri content-type="original_file" xlink:type="simple">https://binary.pensoft.net/fig/409329</uri></graphic></fig></tp:treatment-sec><tp:treatment-sec sec-type="distribution" id="SECID0EFYCK"><title>Distribution and natural history.</title><p><italic><tp:taxon-name><tp:taxon-name-part taxon-name-part-type="genus" reg="Cnemaspis">Cnemaspis</tp:taxon-name-part> <tp:taxon-name-part taxon-name-part-type="species" reg="lineatubercularis">lineatubercularis</tp:taxon-name-part></tp:taxon-name></italic> sp. nov. is known only from Wang Mai Pak Waterfall (96 m a.s.l.), Kam Lon Subdistrict, Lan Saka District, Nakhon Si Thammarat Province, southern Thailand (Fig. <xref ref-type="fig" rid="F9">9</xref>). The type locality is surrounded by lowland evergreen forest along a river basin in the southern part of the Nakhon Si Thammarat mountain range. Specimens were found only along granitic rocky streams of Wang Mai Pak Waterfall. The rocky boulder microhabitats of this species are dry with cool surface temperatures (24.8–26.7 °C, 73.2–86.1% relative humidity). When disturbed, some individuals retreated deeper into rock crevices, cracks, more shaded areas or beneath rock boulders.</p><fig id="F9" position="float" orientation="portrait"><object-id xmlns:xlink="http://www.w3.org/1999/xlink" content-type="doi" xlink:type="simple">10.3897/zookeys.932.50602.figure9</object-id><object-id xmlns:xlink="http://www.w3.org/1999/xlink" content-type="arpha" xlink:type="simple">63F2D734-2EBE-5F77-BDA7-A087CB84994B</object-id><label>Figure 9.</label><caption><p>Habitats of <italic><tp:taxon-name><tp:taxon-name-part taxon-name-part-type="genus" reg="Cnemaspis">Cnemaspis</tp:taxon-name-part> <tp:taxon-name-part taxon-name-part-type="species" reg="lineatubercularis">lineatubercularis</tp:taxon-name-part></tp:taxon-name></italic> sp. nov <bold>A</bold> Wang Mai Pak Waterfall at type locality <bold>B</bold> microhabitat of holotype in granitic rocky stream (white arrow) <bold>C</bold> microhabitat of paratypes in granitic rocky outcrops (white arrows) at Wang Mai Pak Waterfall, Lan Saka District, Nakhon Si Thammarat Province, Thailand.</p></caption><graphic xmlns:xlink="http://www.w3.org/1999/xlink" xlink:href="zookeys-932-129-g009.jpg" position="float" orientation="portrait" xlink:type="simple" id="oo_409331.jpg"><uri content-type="original_file" xlink:type="simple">https://binary.pensoft.net/fig/409331</uri></graphic></fig><p>Seven specimens (<abbrev xmlns:xlink="http://www.w3.org/1999/xlink" content-type="institution" xlink:title="Zoological Museum of Kasetsart University, Bangkok, Thailand" id="ABBRID0E1ZCK" xlink:type="simple">ZMKU</abbrev> R 00822–00825, <abbrev xmlns:xlink="http://www.w3.org/1999/xlink" content-type="institution" xlink:title="Zoological Museum of Kasetsart University, Bangkok, Thailand" id="ABBRID0E6ZCK" xlink:type="simple">ZMKU</abbrev> R 00827, <abbrev xmlns:xlink="http://www.w3.org/1999/xlink" content-type="institution" xlink:title="Thailand Natural History Museum, Pathum Thani, Thailand" id="ABBRID0EE1CK" xlink:type="simple">THNHM</abbrev> 28696–28697) were collected during the day (1650–1847 h) and 12 specimens (<abbrev xmlns:xlink="http://www.w3.org/1999/xlink" content-type="institution" xlink:title="Zoological Museum of Kasetsart University, Bangkok, Thailand" id="ABBRID0EJ1CK" xlink:type="simple">ZMKU</abbrev> R 00821, <abbrev xmlns:xlink="http://www.w3.org/1999/xlink" content-type="institution" xlink:title="Zoological Museum of Kasetsart University, Bangkok, Thailand" id="ABBRID0EO1CK" xlink:type="simple">ZMKU</abbrev> 00826, <abbrev xmlns:xlink="http://www.w3.org/1999/xlink" content-type="institution" xlink:title="Zoological Museum of Kasetsart University, Bangkok, Thailand" id="ABBRID0ET1CK" xlink:type="simple">ZMKU</abbrev> R 00828–00832, <abbrev xmlns:xlink="http://www.w3.org/1999/xlink" content-type="institution" xlink:title="Thailand Natural History Museum, Pathum Thani, Thailand" id="ABBRID0EY1CK" xlink:type="simple">THNHM</abbrev> 28694–28695 and <abbrev xmlns:xlink="http://www.w3.org/1999/xlink" content-type="institution" xlink:title="Zoological Museum of Kasetsart University, Bangkok, Thailand" id="ABBRID0E41CK" xlink:type="simple">ZMKU</abbrev> R 00833–00835) were collected at night (1913–1951 h).</p><p>The male holotype was found during the night (1943 h) perched head down on a vertical surface in a crevice of a granitic rock boulder near a stream. A female paratype (<abbrev xmlns:xlink="http://www.w3.org/1999/xlink" content-type="institution" xlink:title="Zoological Museum of Kasetsart University, Bangkok, Thailand" id="ABBRID0EE2CK" xlink:type="simple">ZMKU</abbrev> R 00832) was found with the male holotype, separated by only a distance of approximately 10 cm.</p><p>Paratypes that were found during the day were in shaded areas, crevices of boulders, rock walls and on boulder outcrops near streams. Paratypes found at night were in shaded surfaces of the boulders, within deep crevices, or perched on vegetation near a rocky stream. Three gravid females (<abbrev xmlns:xlink="http://www.w3.org/1999/xlink" content-type="institution" xlink:title="Zoological Museum of Kasetsart University, Bangkok, Thailand" id="ABBRID0EL2CK" xlink:type="simple">ZMKU</abbrev> R 00832–00834) contained one or two eggs during January 2019. Some juveniles (<abbrev xmlns:xlink="http://www.w3.org/1999/xlink" xlink:title="snout-vent length" id="ABBRID0EQ2CK" xlink:type="simple">SVL</abbrev> &lt; 30 mm; not collected) were found in rock cracks and perched on a rock near a stream on 25 January 2019.</p><p><italic><tp:taxon-name><tp:taxon-name-part taxon-name-part-type="genus" reg="Cnemaspis">Cnemaspis</tp:taxon-name-part> <tp:taxon-name-part taxon-name-part-type="species" reg="lineatubercularis">lineatubercularis</tp:taxon-name-part></tp:taxon-name></italic> sp. nov. appears to be a diurnal species in that observed specimens during daytime were active and fast-moving when disturbed, but those at night were inactive, slow-moving or asleep on dry granitic rocks and vegetations. At night, <italic><tp:taxon-name><tp:taxon-name-part taxon-name-part-type="genus" reg="Cyrtodactylus">Cyrtodactylus</tp:taxon-name-part> <tp:taxon-name-part taxon-name-part-type="species" reg="lekaguli">lekaguli</tp:taxon-name-part></tp:taxon-name></italic> and <italic><tp:taxon-name><tp:taxon-name-part taxon-name-part-type="genus" reg="Gehyra">Gehyra</tp:taxon-name-part> <tp:taxon-name-part taxon-name-part-type="species" reg="mutilata">mutilata</tp:taxon-name-part></tp:taxon-name></italic> were found in syntopy with the new species on a rock wall and vegetation near a stream. A summary of ecological parameters of activity periods, elevation (lowland &lt; 600 m), microhabitat preference and presence or absence of ocelli (eyespots) of <italic><tp:taxon-name><tp:taxon-name-part taxon-name-part-type="genus" reg="Cnemaspis">Cnemaspis</tp:taxon-name-part></tp:taxon-name></italic> in Thailand is shown in Table <xref ref-type="table" rid="T7">7</xref>.</p><table-wrap id="T7" position="float" orientation="portrait"><label>Table 7.</label><caption><p>Ecological parameters of activity period, elevation (lowland &lt; 600 m), microhabitat preference and presence or absence of ocelli (eyespots) in 18 species of <italic><tp:taxon-name><tp:taxon-name-part taxon-name-part-type="genus" reg="Cnemaspis">Cnemaspis</tp:taxon-name-part></tp:taxon-name></italic> in Thailand based on this and previous studies (<xref ref-type="bibr" rid="B16">Grismer et al. 2010</xref>, <xref ref-type="bibr" rid="B20">2014</xref>; <xref ref-type="bibr" rid="B51">Wood et al. 2017</xref>; <xref ref-type="bibr" rid="B1">Ampai et al. 2019</xref>).</p></caption><table id="TID0E4NDK" rules="all"><tbody><tr><th rowspan="2" colspan="1">Species/ Parameters</th><th rowspan="1" colspan="2">Activity period</th><th rowspan="1" colspan="2">Elevation</th><th rowspan="1" colspan="4">Microhabitat preference</th><th rowspan="1" colspan="3">Ocelli location</th></tr><tr><th rowspan="1" colspan="1">Diurnal</th><th rowspan="1" colspan="1">Nocturnal</th><th rowspan="1" colspan="1">Lowland</th><th rowspan="1" colspan="1">Upland</th><th rowspan="1" colspan="1">Granite</th><th rowspan="1" colspan="1">Limestone</th><th rowspan="1" colspan="1">Vegetation</th><th rowspan="1" colspan="1">Terrestrial</th><th rowspan="1" colspan="1">Head</th><th rowspan="1" colspan="1">Neck</th><th rowspan="1" colspan="1">Shoulders</th></tr><tr><td rowspan="1" colspan="12">
                    <bold><italic><tp:taxon-name><tp:taxon-name-part taxon-name-part-type="genus" reg="Cnemaspis"/><tp:taxon-name-part taxon-name-part-type="species" reg="affinis">affinis</tp:taxon-name-part></tp:taxon-name></italic> group</bold>
                  </td></tr><tr><td rowspan="1" colspan="1">
                    <italic><tp:taxon-name><tp:taxon-name-part taxon-name-part-type="genus" reg="Cnemaspis">C.</tp:taxon-name-part> <tp:taxon-name-part taxon-name-part-type="species" reg="narathiwatensis">narathiwatensis</tp:taxon-name-part></tp:taxon-name></italic>
                  </td><td rowspan="1" colspan="1">X</td><td rowspan="1" colspan="1"/><td rowspan="1" colspan="1">X</td><td rowspan="1" colspan="1">X</td><td rowspan="1" colspan="1">X</td><td rowspan="1" colspan="1"/><td rowspan="1" colspan="1"/><td rowspan="1" colspan="1"/><td rowspan="1" colspan="1"/><td rowspan="1" colspan="1"/><td rowspan="1" colspan="1"/></tr><tr><td rowspan="1" colspan="12">
                    <bold><italic><tp:taxon-name><tp:taxon-name-part taxon-name-part-type="genus" reg="Cnemaspis"/><tp:taxon-name-part taxon-name-part-type="species" reg="chanthaburiensis">chanthaburiensis</tp:taxon-name-part></tp:taxon-name></italic> group</bold>
                  </td></tr><tr><td rowspan="1" colspan="1">
                    <italic><tp:taxon-name><tp:taxon-name-part taxon-name-part-type="genus" reg="Cnemaspis">C.</tp:taxon-name-part> <tp:taxon-name-part taxon-name-part-type="species" reg="chanthaburiensis">chanthaburiensis</tp:taxon-name-part></tp:taxon-name></italic>
                  </td><td rowspan="1" colspan="1"/><td rowspan="1" colspan="1">X</td><td rowspan="1" colspan="1">X</td><td rowspan="1" colspan="1">X</td><td rowspan="1" colspan="1"/><td rowspan="1" colspan="1"/><td rowspan="1" colspan="1"/><td rowspan="1" colspan="1">X</td><td rowspan="1" colspan="1"/><td rowspan="1" colspan="1"/><td rowspan="1" colspan="1"/></tr><tr><td rowspan="1" colspan="1">
                    <italic><tp:taxon-name><tp:taxon-name-part taxon-name-part-type="genus" reg="Cnemaspis">C.</tp:taxon-name-part> <tp:taxon-name-part taxon-name-part-type="species" reg="lineogularis">lineogularis</tp:taxon-name-part></tp:taxon-name></italic>
                  </td><td rowspan="1" colspan="1">X</td><td rowspan="1" colspan="1"/><td rowspan="1" colspan="1">X</td><td rowspan="1" colspan="1"/><td rowspan="1" colspan="1"/><td rowspan="1" colspan="1">X</td><td rowspan="1" colspan="1"/><td rowspan="1" colspan="1"/><td rowspan="1" colspan="1"/><td rowspan="1" colspan="1"/><td rowspan="1" colspan="1"/></tr><tr><td rowspan="1" colspan="12">
                    <bold><italic><tp:taxon-name><tp:taxon-name-part taxon-name-part-type="genus" reg="Cnemaspis"/><tp:taxon-name-part taxon-name-part-type="species" reg="kumpoli">kumpoli</tp:taxon-name-part></tp:taxon-name></italic> group</bold>
                  </td></tr><tr><td rowspan="1" colspan="1">
                    <italic><tp:taxon-name><tp:taxon-name-part taxon-name-part-type="genus" reg="Cnemaspis">C.</tp:taxon-name-part> <tp:taxon-name-part taxon-name-part-type="species" reg="biocellata">biocellata</tp:taxon-name-part></tp:taxon-name></italic>
                  </td><td rowspan="1" colspan="1">X</td><td rowspan="1" colspan="1"/><td rowspan="1" colspan="1">X</td><td rowspan="1" colspan="1"/><td rowspan="1" colspan="1"/><td rowspan="1" colspan="1">X</td><td rowspan="1" colspan="1"/><td rowspan="1" colspan="1"/><td rowspan="1" colspan="1">X</td><td rowspan="1" colspan="1">X</td><td rowspan="1" colspan="1">X</td></tr><tr><td rowspan="1" colspan="1">
                    <italic><tp:taxon-name><tp:taxon-name-part taxon-name-part-type="genus" reg="Cnemaspis">C.</tp:taxon-name-part> <tp:taxon-name-part taxon-name-part-type="species" reg="kumpoli">kumpoli</tp:taxon-name-part></tp:taxon-name></italic>
                  </td><td rowspan="1" colspan="1"/><td rowspan="1" colspan="1">X</td><td rowspan="1" colspan="1">X</td><td rowspan="1" colspan="1"/><td rowspan="1" colspan="1">X</td><td rowspan="1" colspan="1"/><td rowspan="1" colspan="1"/><td rowspan="1" colspan="1"/><td rowspan="1" colspan="1"/><td rowspan="1" colspan="1"/><td rowspan="1" colspan="1">X</td></tr><tr><td rowspan="1" colspan="1">
                    <italic><tp:taxon-name><tp:taxon-name-part taxon-name-part-type="genus" reg="Cnemaspis">C.</tp:taxon-name-part> <tp:taxon-name-part taxon-name-part-type="species" reg="niyomwanae">niyomwanae</tp:taxon-name-part></tp:taxon-name></italic>
                  </td><td rowspan="1" colspan="1"/><td rowspan="1" colspan="1">X</td><td rowspan="1" colspan="1">X</td><td rowspan="1" colspan="1"/><td rowspan="1" colspan="1"/><td rowspan="1" colspan="1">X</td><td rowspan="1" colspan="1"/><td rowspan="1" colspan="1"/><td rowspan="1" colspan="1"/><td rowspan="1" colspan="1"/><td rowspan="1" colspan="1"/></tr><tr><td rowspan="1" colspan="1">
                    <italic><tp:taxon-name><tp:taxon-name-part taxon-name-part-type="genus" reg="Cnemaspis">C.</tp:taxon-name-part> <tp:taxon-name-part taxon-name-part-type="species" reg="tarutaoensis">tarutaoensis</tp:taxon-name-part></tp:taxon-name></italic>
                  </td><td rowspan="1" colspan="1">X</td><td rowspan="1" colspan="1"/><td rowspan="1" colspan="1">X</td><td rowspan="1" colspan="1"/><td rowspan="1" colspan="1"/><td rowspan="1" colspan="1">X</td><td rowspan="1" colspan="1"/><td rowspan="1" colspan="1"/><td rowspan="1" colspan="1"/><td rowspan="1" colspan="1"/><td rowspan="1" colspan="1"/></tr><tr><td rowspan="1" colspan="12">
                    <bold><italic><tp:taxon-name><tp:taxon-name-part taxon-name-part-type="genus" reg="Cnemaspis"/><tp:taxon-name-part taxon-name-part-type="species" reg="siamensis">siamensis</tp:taxon-name-part></tp:taxon-name></italic> group</bold>
                  </td></tr><tr><td rowspan="1" colspan="1"><italic><tp:taxon-name><tp:taxon-name-part taxon-name-part-type="genus" reg="Cnemaspis">C.</tp:taxon-name-part> <tp:taxon-name-part taxon-name-part-type="species" reg="lineatubercularis">lineatubercularis</tp:taxon-name-part></tp:taxon-name></italic> sp. nov.</td><td rowspan="1" colspan="1">X</td><td rowspan="1" colspan="1"/><td rowspan="1" colspan="1">X</td><td rowspan="1" colspan="1"/><td rowspan="1" colspan="1">X</td><td rowspan="1" colspan="1"/><td rowspan="1" colspan="1">X</td><td rowspan="1" colspan="1"/><td rowspan="1" colspan="1"/><td rowspan="1" colspan="1"/><td rowspan="1" colspan="1"/></tr><tr><td rowspan="1" colspan="1">
                    <italic><tp:taxon-name><tp:taxon-name-part taxon-name-part-type="genus" reg="Cnemaspis">C.</tp:taxon-name-part> <tp:taxon-name-part taxon-name-part-type="species" reg="adangrawi">adangrawi</tp:taxon-name-part></tp:taxon-name></italic>
                  </td><td rowspan="1" colspan="1">X</td><td rowspan="1" colspan="1"/><td rowspan="1" colspan="1">X</td><td rowspan="1" colspan="1"/><td rowspan="1" colspan="1">X</td><td rowspan="1" colspan="1"/><td rowspan="1" colspan="1">X</td><td rowspan="1" colspan="1"/><td rowspan="1" colspan="1"/><td rowspan="1" colspan="1"/><td rowspan="1" colspan="1"/></tr><tr><td rowspan="1" colspan="1">
                    <italic><tp:taxon-name><tp:taxon-name-part taxon-name-part-type="genus" reg="Cnemaspis">C.</tp:taxon-name-part> <tp:taxon-name-part taxon-name-part-type="species" reg="chanardi">chanardi</tp:taxon-name-part></tp:taxon-name></italic>
                  </td><td rowspan="1" colspan="1">X</td><td rowspan="1" colspan="1"/><td rowspan="1" colspan="1">X</td><td rowspan="1" colspan="1"/><td rowspan="1" colspan="1">X</td><td rowspan="1" colspan="1"/><td rowspan="1" colspan="1">X</td><td rowspan="1" colspan="1"/><td rowspan="1" colspan="1"/><td rowspan="1" colspan="1"/><td rowspan="1" colspan="1"/></tr><tr><td rowspan="1" colspan="1">
                    <italic><tp:taxon-name><tp:taxon-name-part taxon-name-part-type="genus" reg="Cnemaspis">C.</tp:taxon-name-part> <tp:taxon-name-part taxon-name-part-type="species" reg="huaseesom">huaseesom</tp:taxon-name-part></tp:taxon-name></italic>
                  </td><td rowspan="1" colspan="1"/><td rowspan="1" colspan="1">X</td><td rowspan="1" colspan="1">X</td><td rowspan="1" colspan="1"/><td rowspan="1" colspan="1"/><td rowspan="1" colspan="1">X</td><td rowspan="1" colspan="1"/><td rowspan="1" colspan="1"/><td rowspan="1" colspan="1"/><td rowspan="1" colspan="1"/><td rowspan="1" colspan="1"/></tr><tr><td rowspan="1" colspan="1">
                    <italic><tp:taxon-name><tp:taxon-name-part taxon-name-part-type="genus" reg="Cnemaspis">C.</tp:taxon-name-part> <tp:taxon-name-part taxon-name-part-type="species" reg="kamolnorranathi">kamolnorranathi</tp:taxon-name-part></tp:taxon-name></italic>
                  </td><td rowspan="1" colspan="1"/><td rowspan="1" colspan="1">X</td><td rowspan="1" colspan="1">X</td><td rowspan="1" colspan="1"/><td rowspan="1" colspan="1">X</td><td rowspan="1" colspan="1">X</td><td rowspan="1" colspan="1">X</td><td rowspan="1" colspan="1">X</td><td rowspan="1" colspan="1"/><td rowspan="1" colspan="1"/><td rowspan="1" colspan="1"/></tr><tr><td rowspan="1" colspan="1">
                    <italic><tp:taxon-name><tp:taxon-name-part taxon-name-part-type="genus" reg="Cnemaspis">C.</tp:taxon-name-part> <tp:taxon-name-part taxon-name-part-type="species" reg="omari">omari</tp:taxon-name-part></tp:taxon-name></italic>
                  </td><td rowspan="1" colspan="1">X</td><td rowspan="1" colspan="1"/><td rowspan="1" colspan="1">X</td><td rowspan="1" colspan="1"/><td rowspan="1" colspan="1"/><td rowspan="1" colspan="1"/><td rowspan="1" colspan="1">X</td><td rowspan="1" colspan="1"/><td rowspan="1" colspan="1"/><td rowspan="1" colspan="1"/><td rowspan="1" colspan="1"/></tr><tr><td rowspan="1" colspan="1">
                    <italic><tp:taxon-name><tp:taxon-name-part taxon-name-part-type="genus" reg="Cnemaspis">C.</tp:taxon-name-part> <tp:taxon-name-part taxon-name-part-type="species" reg="phangngaensis">phangngaensis</tp:taxon-name-part></tp:taxon-name></italic>
                  </td><td rowspan="1" colspan="1">X</td><td rowspan="1" colspan="1"/><td rowspan="1" colspan="1">X</td><td rowspan="1" colspan="1"/><td rowspan="1" colspan="1"/><td rowspan="1" colspan="1">X</td><td rowspan="1" colspan="1">X</td><td rowspan="1" colspan="1"/><td rowspan="1" colspan="1"/><td rowspan="1" colspan="1"/><td rowspan="1" colspan="1"/></tr><tr><td rowspan="1" colspan="1">
                    <italic><tp:taxon-name><tp:taxon-name-part taxon-name-part-type="genus" reg="Cnemaspis">C.</tp:taxon-name-part> <tp:taxon-name-part taxon-name-part-type="species" reg="punctatonuchalis">punctatonuchalis</tp:taxon-name-part></tp:taxon-name></italic>
                  </td><td rowspan="1" colspan="1"/><td rowspan="1" colspan="1">X</td><td rowspan="1" colspan="1">X</td><td rowspan="1" colspan="1"/><td rowspan="1" colspan="1">X</td><td rowspan="1" colspan="1"/><td rowspan="1" colspan="1"/><td rowspan="1" colspan="1"/><td rowspan="1" colspan="1"/><td rowspan="1" colspan="1">X</td><td rowspan="1" colspan="1">X</td></tr><tr><td rowspan="1" colspan="1">
                    <italic><tp:taxon-name><tp:taxon-name-part taxon-name-part-type="genus" reg="Cnemaspis">C.</tp:taxon-name-part> <tp:taxon-name-part taxon-name-part-type="species" reg="siamensis">siamensis</tp:taxon-name-part></tp:taxon-name></italic>
                  </td><td rowspan="1" colspan="1">X</td><td rowspan="1" colspan="1"/><td rowspan="1" colspan="1">X</td><td rowspan="1" colspan="1"/><td rowspan="1" colspan="1"/><td rowspan="1" colspan="1"/><td rowspan="1" colspan="1">X</td><td rowspan="1" colspan="1"/><td rowspan="1" colspan="1"/><td rowspan="1" colspan="1"/><td rowspan="1" colspan="1"/></tr><tr><td rowspan="1" colspan="1">
                    <italic><tp:taxon-name><tp:taxon-name-part taxon-name-part-type="genus" reg="Cnemaspis">C.</tp:taxon-name-part> <tp:taxon-name-part taxon-name-part-type="species" reg="thachanaensis">thachanaensis</tp:taxon-name-part></tp:taxon-name></italic>
                  </td><td rowspan="1" colspan="1">X</td><td rowspan="1" colspan="1"/><td rowspan="1" colspan="1">X</td><td rowspan="1" colspan="1"/><td rowspan="1" colspan="1"/><td rowspan="1" colspan="1">X</td><td rowspan="1" colspan="1">X</td><td rowspan="1" colspan="1"/><td rowspan="1" colspan="1"/><td rowspan="1" colspan="1"/><td rowspan="1" colspan="1"/></tr><tr><td rowspan="1" colspan="1">
                    <italic><tp:taxon-name><tp:taxon-name-part taxon-name-part-type="genus" reg="Cnemaspis">C.</tp:taxon-name-part> <tp:taxon-name-part taxon-name-part-type="species" reg="vandeventeri">vandeventeri</tp:taxon-name-part></tp:taxon-name></italic>
                  </td><td rowspan="1" colspan="1"/><td rowspan="1" colspan="1">X</td><td rowspan="1" colspan="1">X</td><td rowspan="1" colspan="1"/><td rowspan="1" colspan="1">X</td><td rowspan="1" colspan="1"/><td rowspan="1" colspan="1">X</td><td rowspan="1" colspan="1"/><td rowspan="1" colspan="1"/><td rowspan="1" colspan="1"/><td rowspan="1" colspan="1"/></tr></tbody></table></table-wrap></tp:treatment-sec><tp:treatment-sec sec-type="etymology" id="SECID0ES4DK"><title>Etymology.</title><p>The specific epithet <italic><tp:taxon-name><tp:taxon-name-part taxon-name-part-type="genus" reg="Cnemaspis"/><tp:taxon-name-part taxon-name-part-type="species" reg="lineatubercularis">lineatubercularis</tp:taxon-name-part></tp:taxon-name></italic> is taken from <italic>linea</italic> (Lat. for line) and <italic>tubercularis</italic> (Lat. for having tubercles), in reference to the new species having paravertebral tubercles linearly arranged.</p></tp:treatment-sec><tp:treatment-sec sec-type="comparisons" id="SECID0EG5DK"><title>Comparisons.</title><p><italic><tp:taxon-name><tp:taxon-name-part taxon-name-part-type="genus" reg="Cnemaspis">Cnemaspis</tp:taxon-name-part> <tp:taxon-name-part taxon-name-part-type="species" reg="lineatubercularis">lineatubercularis</tp:taxon-name-part></tp:taxon-name></italic> sp. nov. can be distinguished from other members of the <italic><tp:taxon-name><tp:taxon-name-part taxon-name-part-type="genus" reg="Cnemaspis"/><tp:taxon-name-part taxon-name-part-type="species" reg="siamensis">siamensis</tp:taxon-name-part></tp:taxon-name></italic> group (<italic><tp:taxon-name><tp:taxon-name-part taxon-name-part-type="genus" reg="Cnemaspis">C.</tp:taxon-name-part> <tp:taxon-name-part taxon-name-part-type="species" reg="adangrawi">adangrawi</tp:taxon-name-part></tp:taxon-name></italic>, <italic><tp:taxon-name><tp:taxon-name-part taxon-name-part-type="genus" reg="Cnemaspis">C.</tp:taxon-name-part> <tp:taxon-name-part taxon-name-part-type="species" reg="chanardi">chanardi</tp:taxon-name-part></tp:taxon-name></italic>, <italic><tp:taxon-name><tp:taxon-name-part taxon-name-part-type="genus" reg="Cnemaspis">C.</tp:taxon-name-part> <tp:taxon-name-part taxon-name-part-type="species" reg="huaseesom">huaseesom</tp:taxon-name-part></tp:taxon-name></italic>, <italic><tp:taxon-name><tp:taxon-name-part taxon-name-part-type="genus" reg="Cnemaspis">C.</tp:taxon-name-part> <tp:taxon-name-part taxon-name-part-type="species" reg="kamolnorranathi">kamolnorranathi</tp:taxon-name-part></tp:taxon-name></italic>, <italic><tp:taxon-name><tp:taxon-name-part taxon-name-part-type="genus" reg="Cnemaspis">C.</tp:taxon-name-part> <tp:taxon-name-part taxon-name-part-type="species" reg="omari">omari</tp:taxon-name-part></tp:taxon-name></italic>, <italic><tp:taxon-name><tp:taxon-name-part taxon-name-part-type="genus" reg="Cnemaspis">C.</tp:taxon-name-part> <tp:taxon-name-part taxon-name-part-type="species" reg="phangngaensis">phangngaensis</tp:taxon-name-part></tp:taxon-name></italic>, <italic><tp:taxon-name><tp:taxon-name-part taxon-name-part-type="genus" reg="Cnemaspis">C.</tp:taxon-name-part> <tp:taxon-name-part taxon-name-part-type="species" reg="punctatonuchalis">punctatonuchalis</tp:taxon-name-part></tp:taxon-name></italic>, <italic><tp:taxon-name><tp:taxon-name-part taxon-name-part-type="genus" reg="Cnemaspis">C.</tp:taxon-name-part> <tp:taxon-name-part taxon-name-part-type="species" reg="roticanai">roticanai</tp:taxon-name-part></tp:taxon-name></italic>, <italic><tp:taxon-name><tp:taxon-name-part taxon-name-part-type="genus" reg="Cnemaspis">C.</tp:taxon-name-part> <tp:taxon-name-part taxon-name-part-type="species" reg="siamensis">siamensis</tp:taxon-name-part></tp:taxon-name></italic>, <italic><tp:taxon-name><tp:taxon-name-part taxon-name-part-type="genus" reg="Cnemaspis">C.</tp:taxon-name-part> <tp:taxon-name-part taxon-name-part-type="species" reg="thachanaensis">thachanaensis</tp:taxon-name-part></tp:taxon-name></italic>, and <italic><tp:taxon-name><tp:taxon-name-part taxon-name-part-type="genus" reg="Cnemaspis">C.</tp:taxon-name-part> <tp:taxon-name-part taxon-name-part-type="species" reg="vandeventeri">vandeventeri</tp:taxon-name-part></tp:taxon-name></italic>; Table <xref ref-type="table" rid="T5">5</xref>) by having a smaller maximum <abbrev xmlns:xlink="http://www.w3.org/1999/xlink" xlink:title="snout-vent length" id="ABBRID0E5CEK" xlink:type="simple">SVL</abbrev> of 41.8 mm (vs. 44.9 mm in <italic><tp:taxon-name><tp:taxon-name-part taxon-name-part-type="genus" reg="Cnemaspis">C.</tp:taxon-name-part> <tp:taxon-name-part taxon-name-part-type="species" reg="adangrawi">adangrawi</tp:taxon-name-part></tp:taxon-name></italic>, 43.5 mm in <italic><tp:taxon-name><tp:taxon-name-part taxon-name-part-type="genus" reg="Cnemaspis">C.</tp:taxon-name-part> <tp:taxon-name-part taxon-name-part-type="species" reg="huaseesom">huaseesom</tp:taxon-name-part></tp:taxon-name></italic>, 42.0 mm in <italic><tp:taxon-name><tp:taxon-name-part taxon-name-part-type="genus" reg="Cnemaspis">C.</tp:taxon-name-part> <tp:taxon-name-part taxon-name-part-type="species" reg="phangngaensis">phangngaensis</tp:taxon-name-part></tp:taxon-name></italic>, 49.6 mm in <italic><tp:taxon-name><tp:taxon-name-part taxon-name-part-type="genus" reg="Cnemaspis">C.</tp:taxon-name-part> <tp:taxon-name-part taxon-name-part-type="species" reg="punctatonuchalis">punctatonuchalis</tp:taxon-name-part></tp:taxon-name></italic>, 47.0 mm in <italic><tp:taxon-name><tp:taxon-name-part taxon-name-part-type="genus" reg="Cnemaspis">C.</tp:taxon-name-part> <tp:taxon-name-part taxon-name-part-type="species" reg="roticanai">roticanai</tp:taxon-name-part></tp:taxon-name></italic>, 44.7 mm in <italic><tp:taxon-name><tp:taxon-name-part taxon-name-part-type="genus" reg="Cnemaspis">C.</tp:taxon-name-part> <tp:taxon-name-part taxon-name-part-type="species" reg="vandeventeri">vandeventeri</tp:taxon-name-part></tp:taxon-name></italic>) and by having a larger maximum <abbrev xmlns:xlink="http://www.w3.org/1999/xlink" xlink:title="snout-vent length" id="ABBRID0EEFEK" xlink:type="simple">SVL</abbrev> 41.8 mm (vs. 40.9 mm in <italic><tp:taxon-name><tp:taxon-name-part taxon-name-part-type="genus" reg="Cnemaspis">C.</tp:taxon-name-part> <tp:taxon-name-part taxon-name-part-type="species" reg="chanardi">chanardi</tp:taxon-name-part></tp:taxon-name></italic>, 37.8 mm in <italic><tp:taxon-name><tp:taxon-name-part taxon-name-part-type="genus" reg="Cnemaspis">C.</tp:taxon-name-part> <tp:taxon-name-part taxon-name-part-type="species" reg="kamolnorranathi">kamolnorranathi</tp:taxon-name-part></tp:taxon-name></italic>, 41.3 mm in <italic><tp:taxon-name><tp:taxon-name-part taxon-name-part-type="genus" reg="Cnemaspis">C.</tp:taxon-name-part> <tp:taxon-name-part taxon-name-part-type="species" reg="omari">omari</tp:taxon-name-part></tp:taxon-name></italic>, 39.7 mm in <italic><tp:taxon-name><tp:taxon-name-part taxon-name-part-type="genus" reg="Cnemaspis">C.</tp:taxon-name-part> <tp:taxon-name-part taxon-name-part-type="species" reg="siamensis">siamensis</tp:taxon-name-part></tp:taxon-name></italic>, 39.0 mm in <italic><tp:taxon-name><tp:taxon-name-part taxon-name-part-type="genus" reg="Cnemaspis">C.</tp:taxon-name-part> <tp:taxon-name-part taxon-name-part-type="species" reg="thachanaensis">thachanaensis</tp:taxon-name-part></tp:taxon-name></italic>).</p><p><italic><tp:taxon-name><tp:taxon-name-part taxon-name-part-type="genus" reg="Cnemaspis">Cnemaspis</tp:taxon-name-part> <tp:taxon-name-part taxon-name-part-type="species" reg="lineatubercularis">lineatubercularis</tp:taxon-name-part></tp:taxon-name></italic> sp. nov. is distinguished from <italic><tp:taxon-name><tp:taxon-name-part taxon-name-part-type="genus" reg="Cnemaspis">C.</tp:taxon-name-part> <tp:taxon-name-part taxon-name-part-type="species" reg="adangrawi">adangrawi</tp:taxon-name-part></tp:taxon-name></italic>, <italic><tp:taxon-name><tp:taxon-name-part taxon-name-part-type="genus" reg="Cnemaspis">C.</tp:taxon-name-part> <tp:taxon-name-part taxon-name-part-type="species" reg="phangngaensis">phangngaensis</tp:taxon-name-part></tp:taxon-name></italic>, and <italic><tp:taxon-name><tp:taxon-name-part taxon-name-part-type="genus" reg="Cnemaspis">C.</tp:taxon-name-part> <tp:taxon-name-part taxon-name-part-type="species" reg="thachanaensis">thachanaensis</tp:taxon-name-part></tp:taxon-name></italic> by having fewer 8–9 supralabial scales (vs. 10 in <italic><tp:taxon-name><tp:taxon-name-part taxon-name-part-type="genus" reg="Cnemaspis">C.</tp:taxon-name-part> <tp:taxon-name-part taxon-name-part-type="species" reg="adangrawi">adangrawi</tp:taxon-name-part></tp:taxon-name></italic> and <italic><tp:taxon-name><tp:taxon-name-part taxon-name-part-type="genus" reg="Cnemaspis">C.</tp:taxon-name-part> <tp:taxon-name-part taxon-name-part-type="species" reg="phangngaensis">phangngaensis</tp:taxon-name-part></tp:taxon-name></italic>, 10–11 in <italic><tp:taxon-name><tp:taxon-name-part taxon-name-part-type="genus" reg="Cnemaspis">C.</tp:taxon-name-part> <tp:taxon-name-part taxon-name-part-type="species" reg="thachanaensis">thachanaensis</tp:taxon-name-part></tp:taxon-name></italic>). This species is distinguished from <italic><tp:taxon-name><tp:taxon-name-part taxon-name-part-type="genus" reg="Cnemaspis">C.</tp:taxon-name-part> <tp:taxon-name-part taxon-name-part-type="species" reg="phangngaensis">phangngaensis</tp:taxon-name-part></tp:taxon-name></italic> by having fewer 8–9 infralabial scales (vs. 10 in <italic><tp:taxon-name><tp:taxon-name-part taxon-name-part-type="genus" reg="Cnemaspis">C.</tp:taxon-name-part> <tp:taxon-name-part taxon-name-part-type="species" reg="phangngaensis">phangngaensis</tp:taxon-name-part></tp:taxon-name></italic>). This species is distinguished from <italic><tp:taxon-name><tp:taxon-name-part taxon-name-part-type="genus" reg="Cnemaspis">C.</tp:taxon-name-part> <tp:taxon-name-part taxon-name-part-type="species" reg="huaseesom">huaseesom</tp:taxon-name-part></tp:taxon-name></italic> and <italic><tp:taxon-name><tp:taxon-name-part taxon-name-part-type="genus" reg="Cnemaspis">C.</tp:taxon-name-part> <tp:taxon-name-part taxon-name-part-type="species" reg="punctatonuchalis">punctatonuchalis</tp:taxon-name-part></tp:taxon-name></italic> by having keeled ventral scales (vs. smooth ventral scales in <italic><tp:taxon-name><tp:taxon-name-part taxon-name-part-type="genus" reg="Cnemaspis">C.</tp:taxon-name-part> <tp:taxon-name-part taxon-name-part-type="species" reg="huaseesom">huaseesom</tp:taxon-name-part></tp:taxon-name></italic> and <italic><tp:taxon-name><tp:taxon-name-part taxon-name-part-type="genus" reg="Cnemaspis">C.</tp:taxon-name-part> <tp:taxon-name-part taxon-name-part-type="species" reg="punctatonuchalis">punctatonuchalis</tp:taxon-name-part></tp:taxon-name></italic>). This species is distinguished from <italic><tp:taxon-name><tp:taxon-name-part taxon-name-part-type="genus" reg="Cnemaspis">C.</tp:taxon-name-part> <tp:taxon-name-part taxon-name-part-type="species" reg="punctatonuchalis">punctatonuchalis</tp:taxon-name-part></tp:taxon-name></italic>, <italic><tp:taxon-name><tp:taxon-name-part taxon-name-part-type="genus" reg="Cnemaspis">C.</tp:taxon-name-part> <tp:taxon-name-part taxon-name-part-type="species" reg="siamensis">siamensis</tp:taxon-name-part></tp:taxon-name></italic>, and <italic><tp:taxon-name><tp:taxon-name-part taxon-name-part-type="genus" reg="Cnemaspis">C.</tp:taxon-name-part> <tp:taxon-name-part taxon-name-part-type="species" reg="thachanaensis">thachanaensis</tp:taxon-name-part></tp:taxon-name></italic> by presence of precloacal pores (vs. precloacal pores absent in <italic><tp:taxon-name><tp:taxon-name-part taxon-name-part-type="genus" reg="Cnemaspis">C.</tp:taxon-name-part> <tp:taxon-name-part taxon-name-part-type="species" reg="punctatonuchalis">punctatonuchalis</tp:taxon-name-part></tp:taxon-name></italic>, <italic><tp:taxon-name><tp:taxon-name-part taxon-name-part-type="genus" reg="Cnemaspis">C.</tp:taxon-name-part> <tp:taxon-name-part taxon-name-part-type="species" reg="siamensis">siamensis</tp:taxon-name-part></tp:taxon-name></italic>, <italic><tp:taxon-name><tp:taxon-name-part taxon-name-part-type="genus" reg="Cnemaspis">C.</tp:taxon-name-part> <tp:taxon-name-part taxon-name-part-type="species" reg="thachanaensis">thachanaensis</tp:taxon-name-part></tp:taxon-name></italic>). This species is distinguished from <italic><tp:taxon-name><tp:taxon-name-part taxon-name-part-type="genus" reg="Cnemaspis">C.</tp:taxon-name-part> <tp:taxon-name-part taxon-name-part-type="species" reg="huaseesom">huaseesom</tp:taxon-name-part></tp:taxon-name></italic>, <italic><tp:taxon-name><tp:taxon-name-part taxon-name-part-type="genus" reg="Cnemaspis">C.</tp:taxon-name-part> <tp:taxon-name-part taxon-name-part-type="species" reg="kamolnorranathi">kamolnorranathi</tp:taxon-name-part></tp:taxon-name></italic>, and <italic><tp:taxon-name><tp:taxon-name-part taxon-name-part-type="genus" reg="Cnemaspis">C.</tp:taxon-name-part> <tp:taxon-name-part taxon-name-part-type="species" reg="phangngaensis">phangngaensis</tp:taxon-name-part></tp:taxon-name></italic> by having a separated row of precloacal pores (vs. continuous in <italic><tp:taxon-name><tp:taxon-name-part taxon-name-part-type="genus" reg="Cnemaspis">C.</tp:taxon-name-part> <tp:taxon-name-part taxon-name-part-type="species" reg="huaseesom">huaseesom</tp:taxon-name-part></tp:taxon-name></italic>, <italic><tp:taxon-name><tp:taxon-name-part taxon-name-part-type="genus" reg="Cnemaspis">C.</tp:taxon-name-part> <tp:taxon-name-part taxon-name-part-type="species" reg="kamolnorranathi">kamolnorranathi</tp:taxon-name-part></tp:taxon-name></italic>, <italic><tp:taxon-name><tp:taxon-name-part taxon-name-part-type="genus" reg="Cnemaspis">C.</tp:taxon-name-part> <tp:taxon-name-part taxon-name-part-type="species" reg="phangngaensis">phangngaensis</tp:taxon-name-part></tp:taxon-name></italic>). This species is distinguished from <italic><tp:taxon-name><tp:taxon-name-part taxon-name-part-type="genus" reg="Cnemaspis">C.</tp:taxon-name-part> <tp:taxon-name-part taxon-name-part-type="species" reg="kamolnorranathi">kamolnorranathi</tp:taxon-name-part></tp:taxon-name></italic> by having rounded precloacal pores (vs. pores elongated in <italic><tp:taxon-name><tp:taxon-name-part taxon-name-part-type="genus" reg="Cnemaspis">C.</tp:taxon-name-part> <tp:taxon-name-part taxon-name-part-type="species" reg="kamolnorranathi">kamolnorranathi</tp:taxon-name-part></tp:taxon-name></italic>).</p><p><italic><tp:taxon-name><tp:taxon-name-part taxon-name-part-type="genus" reg="Cnemaspis">Cnemaspis</tp:taxon-name-part> <tp:taxon-name-part taxon-name-part-type="species" reg="lineatubercularis">lineatubercularis</tp:taxon-name-part></tp:taxon-name></italic> sp. nov. is distinguished from <italic><tp:taxon-name><tp:taxon-name-part taxon-name-part-type="genus" reg="Cnemaspis">C.</tp:taxon-name-part> <tp:taxon-name-part taxon-name-part-type="species" reg="adangrawi">adangrawi</tp:taxon-name-part></tp:taxon-name></italic>, <italic><tp:taxon-name><tp:taxon-name-part taxon-name-part-type="genus" reg="Cnemaspis">C.</tp:taxon-name-part> <tp:taxon-name-part taxon-name-part-type="species" reg="chanardi">chanardi</tp:taxon-name-part></tp:taxon-name></italic>, <italic><tp:taxon-name><tp:taxon-name-part taxon-name-part-type="genus" reg="Cnemaspis">C.</tp:taxon-name-part> <tp:taxon-name-part taxon-name-part-type="species" reg="omari">omari</tp:taxon-name-part></tp:taxon-name></italic>, <italic><tp:taxon-name><tp:taxon-name-part taxon-name-part-type="genus" reg="Cnemaspis">C.</tp:taxon-name-part> <tp:taxon-name-part taxon-name-part-type="species" reg="phangngaensis">phangngaensis</tp:taxon-name-part></tp:taxon-name></italic>, <italic><tp:taxon-name><tp:taxon-name-part taxon-name-part-type="genus" reg="Cnemaspis">C.</tp:taxon-name-part> <tp:taxon-name-part taxon-name-part-type="species" reg="punctatonuchalis">punctatonuchalis</tp:taxon-name-part></tp:taxon-name></italic>, <italic><tp:taxon-name><tp:taxon-name-part taxon-name-part-type="genus" reg="Cnemaspis">C.</tp:taxon-name-part> <tp:taxon-name-part taxon-name-part-type="species" reg="roticanai">roticanai</tp:taxon-name-part></tp:taxon-name></italic>, and <italic><tp:taxon-name><tp:taxon-name-part taxon-name-part-type="genus" reg="Cnemaspis">C.</tp:taxon-name-part> <tp:taxon-name-part taxon-name-part-type="species" reg="vandeventeri">vandeventeri</tp:taxon-name-part></tp:taxon-name></italic> by having fewer 19–21 paravertebral tubercles (vs. 23–25 in <italic><tp:taxon-name><tp:taxon-name-part taxon-name-part-type="genus" reg="Cnemaspis">C.</tp:taxon-name-part> <tp:taxon-name-part taxon-name-part-type="species" reg="adangrawi">adangrawi</tp:taxon-name-part></tp:taxon-name></italic>, 22–25 in <italic><tp:taxon-name><tp:taxon-name-part taxon-name-part-type="genus" reg="Cnemaspis">C.</tp:taxon-name-part> <tp:taxon-name-part taxon-name-part-type="species" reg="chanardi">chanardi</tp:taxon-name-part></tp:taxon-name></italic>, 22–29 in <italic><tp:taxon-name><tp:taxon-name-part taxon-name-part-type="genus" reg="Cnemaspis">C.</tp:taxon-name-part> <tp:taxon-name-part taxon-name-part-type="species" reg="omari">omari</tp:taxon-name-part></tp:taxon-name></italic>, 22 in <italic><tp:taxon-name><tp:taxon-name-part taxon-name-part-type="genus" reg="Cnemaspis">C.</tp:taxon-name-part> <tp:taxon-name-part taxon-name-part-type="species" reg="phangngaensis">phangngaensis</tp:taxon-name-part></tp:taxon-name></italic>, 24–27 in <italic><tp:taxon-name><tp:taxon-name-part taxon-name-part-type="genus" reg="Cnemaspis">C.</tp:taxon-name-part> <tp:taxon-name-part taxon-name-part-type="species" reg="punctatonuchalis">punctatonuchalis</tp:taxon-name-part></tp:taxon-name></italic>, 25–27 in <italic><tp:taxon-name><tp:taxon-name-part taxon-name-part-type="genus" reg="Cnemaspis">C.</tp:taxon-name-part> <tp:taxon-name-part taxon-name-part-type="species" reg="roticanai">roticanai</tp:taxon-name-part></tp:taxon-name></italic>, 25–29 in <italic><tp:taxon-name><tp:taxon-name-part taxon-name-part-type="genus" reg="Cnemaspis">C.</tp:taxon-name-part> <tp:taxon-name-part taxon-name-part-type="species" reg="vandeventeri">vandeventeri</tp:taxon-name-part></tp:taxon-name></italic>). This species is distinguished from <italic><tp:taxon-name><tp:taxon-name-part taxon-name-part-type="genus" reg="Cnemaspis">C.</tp:taxon-name-part> <tp:taxon-name-part taxon-name-part-type="species" reg="adangrawi">adangrawi</tp:taxon-name-part></tp:taxon-name></italic>, <italic><tp:taxon-name><tp:taxon-name-part taxon-name-part-type="genus" reg="Cnemaspis">C.</tp:taxon-name-part> <tp:taxon-name-part taxon-name-part-type="species" reg="chanardi">chanardi</tp:taxon-name-part></tp:taxon-name></italic>, <italic><tp:taxon-name><tp:taxon-name-part taxon-name-part-type="genus" reg="Cnemaspis">C.</tp:taxon-name-part> <tp:taxon-name-part taxon-name-part-type="species" reg="huaseesom">huaseesom</tp:taxon-name-part></tp:taxon-name></italic>, <italic><tp:taxon-name><tp:taxon-name-part taxon-name-part-type="genus" reg="Cnemaspis">C.</tp:taxon-name-part> <tp:taxon-name-part taxon-name-part-type="species" reg="omari">omari</tp:taxon-name-part></tp:taxon-name></italic>, <italic><tp:taxon-name><tp:taxon-name-part taxon-name-part-type="genus" reg="Cnemaspis">C.</tp:taxon-name-part> <tp:taxon-name-part taxon-name-part-type="species" reg="roticanai">roticanai</tp:taxon-name-part></tp:taxon-name></italic>, <italic><tp:taxon-name><tp:taxon-name-part taxon-name-part-type="genus" reg="Cnemaspis">C.</tp:taxon-name-part> <tp:taxon-name-part taxon-name-part-type="species" reg="siamensis">siamensis</tp:taxon-name-part></tp:taxon-name></italic>, and <italic><tp:taxon-name><tp:taxon-name-part taxon-name-part-type="genus" reg="Cnemaspis">C.</tp:taxon-name-part> <tp:taxon-name-part taxon-name-part-type="species" reg="vandeventeri">vandeventeri</tp:taxon-name-part></tp:taxon-name></italic> by having paravertebral tubercles linearly arranged (vs. randomly arranged in <italic><tp:taxon-name><tp:taxon-name-part taxon-name-part-type="genus" reg="Cnemaspis">C.</tp:taxon-name-part> <tp:taxon-name-part taxon-name-part-type="species" reg="adangrawi">adangrawi</tp:taxon-name-part></tp:taxon-name></italic>, <italic><tp:taxon-name><tp:taxon-name-part taxon-name-part-type="genus" reg="Cnemaspis">C.</tp:taxon-name-part> <tp:taxon-name-part taxon-name-part-type="species" reg="chanardi">chanardi</tp:taxon-name-part></tp:taxon-name></italic>, <italic><tp:taxon-name><tp:taxon-name-part taxon-name-part-type="genus" reg="Cnemaspis">C.</tp:taxon-name-part> <tp:taxon-name-part taxon-name-part-type="species" reg="huaseesom">huaseesom</tp:taxon-name-part></tp:taxon-name></italic>, <italic><tp:taxon-name><tp:taxon-name-part taxon-name-part-type="genus" reg="Cnemaspis">C.</tp:taxon-name-part> <tp:taxon-name-part taxon-name-part-type="species" reg="omari">omari</tp:taxon-name-part></tp:taxon-name></italic>, <italic><tp:taxon-name><tp:taxon-name-part taxon-name-part-type="genus" reg="Cnemaspis">C.</tp:taxon-name-part> <tp:taxon-name-part taxon-name-part-type="species" reg="roticanai">roticanai</tp:taxon-name-part></tp:taxon-name></italic>, <italic><tp:taxon-name><tp:taxon-name-part taxon-name-part-type="genus" reg="Cnemaspis">C.</tp:taxon-name-part> <tp:taxon-name-part taxon-name-part-type="species" reg="siamensis">siamensis</tp:taxon-name-part></tp:taxon-name></italic>, <italic><tp:taxon-name><tp:taxon-name-part taxon-name-part-type="genus" reg="Cnemaspis">C.</tp:taxon-name-part> <tp:taxon-name-part taxon-name-part-type="species" reg="vandeventeri">vandeventeri</tp:taxon-name-part></tp:taxon-name></italic>). This species is distinguished from <italic><tp:taxon-name><tp:taxon-name-part taxon-name-part-type="genus" reg="Cnemaspis">C.</tp:taxon-name-part> <tp:taxon-name-part taxon-name-part-type="species" reg="adangrawi">adangrawi</tp:taxon-name-part></tp:taxon-name></italic> and <italic><tp:taxon-name><tp:taxon-name-part taxon-name-part-type="genus" reg="Cnemaspis">C.</tp:taxon-name-part> <tp:taxon-name-part taxon-name-part-type="species" reg="phangngaensis">phangngaensis</tp:taxon-name-part></tp:taxon-name></italic> by having tubercles on lower flanks (vs. absent in <italic><tp:taxon-name><tp:taxon-name-part taxon-name-part-type="genus" reg="Cnemaspis">C.</tp:taxon-name-part> <tp:taxon-name-part taxon-name-part-type="species" reg="adangrawi">adangrawi</tp:taxon-name-part></tp:taxon-name></italic> and <italic><tp:taxon-name><tp:taxon-name-part taxon-name-part-type="genus" reg="Cnemaspis">C.</tp:taxon-name-part> <tp:taxon-name-part taxon-name-part-type="species" reg="phangngaensis">phangngaensis</tp:taxon-name-part></tp:taxon-name></italic>). This species is distinguished from <italic><tp:taxon-name><tp:taxon-name-part taxon-name-part-type="genus" reg="Cnemaspis">C.</tp:taxon-name-part> <tp:taxon-name-part taxon-name-part-type="species" reg="siamensis">siamensis</tp:taxon-name-part></tp:taxon-name></italic> and C. <italic><tp:taxon-name><tp:taxon-name-part taxon-name-part-type="genus" reg="Cnemaspis"/><tp:taxon-name-part taxon-name-part-type="species" reg="thachanaensis">thachanaensis</tp:taxon-name-part></tp:taxon-name></italic> by having more 27–29 lamellae under 4<sup>th</sup> toe (vs. 24–26 in <italic><tp:taxon-name><tp:taxon-name-part taxon-name-part-type="genus" reg="Cnemaspis">C.</tp:taxon-name-part> <tp:taxon-name-part taxon-name-part-type="species" reg="siamensis">siamensis</tp:taxon-name-part></tp:taxon-name></italic> and 24 in C. <italic><tp:taxon-name><tp:taxon-name-part taxon-name-part-type="genus" reg="Cnemaspis"/><tp:taxon-name-part taxon-name-part-type="species" reg="thachanaensis">thachanaensis</tp:taxon-name-part></tp:taxon-name></italic>).</p><p><italic><tp:taxon-name><tp:taxon-name-part taxon-name-part-type="genus" reg="Cnemaspis">Cnemaspis</tp:taxon-name-part> <tp:taxon-name-part taxon-name-part-type="species" reg="lineatubercularis">lineatubercularis</tp:taxon-name-part></tp:taxon-name></italic> sp. nov. is distinguished from <italic><tp:taxon-name><tp:taxon-name-part taxon-name-part-type="genus" reg="Cnemaspis">C.</tp:taxon-name-part> <tp:taxon-name-part taxon-name-part-type="species" reg="chanardi">chanardi</tp:taxon-name-part></tp:taxon-name></italic>, <italic><tp:taxon-name><tp:taxon-name-part taxon-name-part-type="genus" reg="Cnemaspis">C.</tp:taxon-name-part> <tp:taxon-name-part taxon-name-part-type="species" reg="huaseesom">huaseesom</tp:taxon-name-part></tp:taxon-name></italic>, <italic><tp:taxon-name><tp:taxon-name-part taxon-name-part-type="genus" reg="Cnemaspis">C.</tp:taxon-name-part> <tp:taxon-name-part taxon-name-part-type="species" reg="kamolnorranathi">kamolnorranathi</tp:taxon-name-part></tp:taxon-name></italic>, <italic><tp:taxon-name><tp:taxon-name-part taxon-name-part-type="genus" reg="Cnemaspis">C.</tp:taxon-name-part> <tp:taxon-name-part taxon-name-part-type="species" reg="omari">omari</tp:taxon-name-part></tp:taxon-name></italic>, <italic><tp:taxon-name><tp:taxon-name-part taxon-name-part-type="genus" reg="Cnemaspis">C.</tp:taxon-name-part> <tp:taxon-name-part taxon-name-part-type="species" reg="roticanai">roticanai</tp:taxon-name-part></tp:taxon-name></italic>, <italic><tp:taxon-name><tp:taxon-name-part taxon-name-part-type="genus" reg="Cnemaspis">C.</tp:taxon-name-part> <tp:taxon-name-part taxon-name-part-type="species" reg="siamensis">siamensis</tp:taxon-name-part></tp:taxon-name></italic>, and <italic><tp:taxon-name><tp:taxon-name-part taxon-name-part-type="genus" reg="Cnemaspis">C.</tp:taxon-name-part> <tp:taxon-name-part taxon-name-part-type="species" reg="vandeventeri">vandeventeri</tp:taxon-name-part></tp:taxon-name></italic> by the presence of ventrolateral caudal tubercles anteriorly (vs. lacking in <italic><tp:taxon-name><tp:taxon-name-part taxon-name-part-type="genus" reg="Cnemaspis">C.</tp:taxon-name-part> <tp:taxon-name-part taxon-name-part-type="species" reg="chanardi">chanardi</tp:taxon-name-part></tp:taxon-name></italic>, <italic><tp:taxon-name><tp:taxon-name-part taxon-name-part-type="genus" reg="Cnemaspis">C.</tp:taxon-name-part> <tp:taxon-name-part taxon-name-part-type="species" reg="huaseesom">huaseesom</tp:taxon-name-part></tp:taxon-name></italic>, <italic><tp:taxon-name><tp:taxon-name-part taxon-name-part-type="genus" reg="Cnemaspis">C.</tp:taxon-name-part> <tp:taxon-name-part taxon-name-part-type="species" reg="kamolnorranathi">kamolnorranathi</tp:taxon-name-part></tp:taxon-name></italic>, <italic><tp:taxon-name><tp:taxon-name-part taxon-name-part-type="genus" reg="Cnemaspis">C.</tp:taxon-name-part> <tp:taxon-name-part taxon-name-part-type="species" reg="omari">omari</tp:taxon-name-part></tp:taxon-name></italic>, <italic><tp:taxon-name><tp:taxon-name-part taxon-name-part-type="genus" reg="Cnemaspis">C.</tp:taxon-name-part> <tp:taxon-name-part taxon-name-part-type="species" reg="roticanai">roticanai</tp:taxon-name-part></tp:taxon-name></italic>, <italic><tp:taxon-name><tp:taxon-name-part taxon-name-part-type="genus" reg="Cnemaspis">C.</tp:taxon-name-part> <tp:taxon-name-part taxon-name-part-type="species" reg="siamensis">siamensis</tp:taxon-name-part></tp:taxon-name></italic>, <italic><tp:taxon-name><tp:taxon-name-part taxon-name-part-type="genus" reg="Cnemaspis">C.</tp:taxon-name-part> <tp:taxon-name-part taxon-name-part-type="species" reg="vandeventeri">vandeventeri</tp:taxon-name-part></tp:taxon-name></italic>). This species is distinguished from <italic><tp:taxon-name><tp:taxon-name-part taxon-name-part-type="genus" reg="Cnemaspis">C.</tp:taxon-name-part> <tp:taxon-name-part taxon-name-part-type="species" reg="vandeventeri">vandeventeri</tp:taxon-name-part></tp:taxon-name></italic> by having lateral caudal furrows (vs. lacking in <italic><tp:taxon-name><tp:taxon-name-part taxon-name-part-type="genus" reg="Cnemaspis">C.</tp:taxon-name-part> <tp:taxon-name-part taxon-name-part-type="species" reg="vandeventeri">vandeventeri</tp:taxon-name-part></tp:taxon-name></italic>). This species is distinguished from <italic><tp:taxon-name><tp:taxon-name-part taxon-name-part-type="genus" reg="Cnemaspis">C.</tp:taxon-name-part> <tp:taxon-name-part taxon-name-part-type="species" reg="huaseesom">huaseesom</tp:taxon-name-part></tp:taxon-name></italic> and <italic><tp:taxon-name><tp:taxon-name-part taxon-name-part-type="genus" reg="Cnemaspis">C.</tp:taxon-name-part> <tp:taxon-name-part taxon-name-part-type="species" reg="punctatonuchalis">punctatonuchalis</tp:taxon-name-part></tp:taxon-name></italic> by having keeled subcaudal scales (vs. lacking in <italic><tp:taxon-name><tp:taxon-name-part taxon-name-part-type="genus" reg="Cnemaspis">C.</tp:taxon-name-part> <tp:taxon-name-part taxon-name-part-type="species" reg="huaseesom">huaseesom</tp:taxon-name-part></tp:taxon-name></italic> and <italic><tp:taxon-name><tp:taxon-name-part taxon-name-part-type="genus" reg="Cnemaspis">C.</tp:taxon-name-part> <tp:taxon-name-part taxon-name-part-type="species" reg="punctatonuchalis">punctatonuchalis</tp:taxon-name-part></tp:taxon-name></italic>). This species is distinguished from <italic><tp:taxon-name><tp:taxon-name-part taxon-name-part-type="genus" reg="Cnemaspis">C.</tp:taxon-name-part> <tp:taxon-name-part taxon-name-part-type="species" reg="chanardi">chanardi</tp:taxon-name-part></tp:taxon-name></italic>, <italic><tp:taxon-name><tp:taxon-name-part taxon-name-part-type="genus" reg="Cnemaspis">C.</tp:taxon-name-part> <tp:taxon-name-part taxon-name-part-type="species" reg="huaseesom">huaseesom</tp:taxon-name-part></tp:taxon-name></italic>, <italic><tp:taxon-name><tp:taxon-name-part taxon-name-part-type="genus" reg="Cnemaspis">C.</tp:taxon-name-part> <tp:taxon-name-part taxon-name-part-type="species" reg="omari">omari</tp:taxon-name-part></tp:taxon-name></italic>, <italic><tp:taxon-name><tp:taxon-name-part taxon-name-part-type="genus" reg="Cnemaspis">C.</tp:taxon-name-part> <tp:taxon-name-part taxon-name-part-type="species" reg="punctatonuchalis">punctatonuchalis</tp:taxon-name-part></tp:taxon-name></italic>, <italic><tp:taxon-name><tp:taxon-name-part taxon-name-part-type="genus" reg="Cnemaspis">C.</tp:taxon-name-part> <tp:taxon-name-part taxon-name-part-type="species" reg="roticanai">roticanai</tp:taxon-name-part></tp:taxon-name></italic>, and <italic><tp:taxon-name><tp:taxon-name-part taxon-name-part-type="genus" reg="Cnemaspis">C.</tp:taxon-name-part> <tp:taxon-name-part taxon-name-part-type="species" reg="siamensis">siamensis</tp:taxon-name-part></tp:taxon-name></italic> by having single median row of keeled subcaudals (vs. lacking in <italic><tp:taxon-name><tp:taxon-name-part taxon-name-part-type="genus" reg="Cnemaspis">C.</tp:taxon-name-part> <tp:taxon-name-part taxon-name-part-type="species" reg="chanardi">chanardi</tp:taxon-name-part></tp:taxon-name></italic>, <italic><tp:taxon-name><tp:taxon-name-part taxon-name-part-type="genus" reg="Cnemaspis">C.</tp:taxon-name-part> <tp:taxon-name-part taxon-name-part-type="species" reg="huaseesom">huaseesom</tp:taxon-name-part></tp:taxon-name></italic>, <italic><tp:taxon-name><tp:taxon-name-part taxon-name-part-type="genus" reg="Cnemaspis">C.</tp:taxon-name-part> <tp:taxon-name-part taxon-name-part-type="species" reg="omari">omari</tp:taxon-name-part></tp:taxon-name></italic>, <italic><tp:taxon-name><tp:taxon-name-part taxon-name-part-type="genus" reg="Cnemaspis">C.</tp:taxon-name-part> <tp:taxon-name-part taxon-name-part-type="species" reg="punctatonuchalis">punctatonuchalis</tp:taxon-name-part></tp:taxon-name></italic>, <italic><tp:taxon-name><tp:taxon-name-part taxon-name-part-type="genus" reg="Cnemaspis">C.</tp:taxon-name-part> <tp:taxon-name-part taxon-name-part-type="species" reg="roticanai">roticanai</tp:taxon-name-part></tp:taxon-name></italic>, <italic><tp:taxon-name><tp:taxon-name-part taxon-name-part-type="genus" reg="Cnemaspis">C.</tp:taxon-name-part> <tp:taxon-name-part taxon-name-part-type="species" reg="siamensis">siamensis</tp:taxon-name-part></tp:taxon-name></italic>). This species is distinguished from <italic><tp:taxon-name><tp:taxon-name-part taxon-name-part-type="genus" reg="Cnemaspis">C.</tp:taxon-name-part> <tp:taxon-name-part taxon-name-part-type="species" reg="chanardi">chanardi</tp:taxon-name-part></tp:taxon-name></italic>, <italic><tp:taxon-name><tp:taxon-name-part taxon-name-part-type="genus" reg="Cnemaspis">C.</tp:taxon-name-part> <tp:taxon-name-part taxon-name-part-type="species" reg="punctatonuchalis">punctatonuchalis</tp:taxon-name-part></tp:taxon-name></italic>, <italic><tp:taxon-name><tp:taxon-name-part taxon-name-part-type="genus" reg="Cnemaspis">C.</tp:taxon-name-part> <tp:taxon-name-part taxon-name-part-type="species" reg="siamensis">siamensis</tp:taxon-name-part></tp:taxon-name></italic>, and <italic><tp:taxon-name><tp:taxon-name-part taxon-name-part-type="genus" reg="Cnemaspis">C.</tp:taxon-name-part> <tp:taxon-name-part taxon-name-part-type="species" reg="vandeventeri">vandeventeri</tp:taxon-name-part></tp:taxon-name></italic> by lacking enlarged median subcaudal scales (vs. present in <italic><tp:taxon-name><tp:taxon-name-part taxon-name-part-type="genus" reg="Cnemaspis">C.</tp:taxon-name-part> <tp:taxon-name-part taxon-name-part-type="species" reg="chanardi">chanardi</tp:taxon-name-part></tp:taxon-name></italic>, <italic><tp:taxon-name><tp:taxon-name-part taxon-name-part-type="genus" reg="Cnemaspis">C.</tp:taxon-name-part> <tp:taxon-name-part taxon-name-part-type="species" reg="punctatonuchalis">punctatonuchalis</tp:taxon-name-part></tp:taxon-name></italic>, <italic><tp:taxon-name><tp:taxon-name-part taxon-name-part-type="genus" reg="Cnemaspis">C.</tp:taxon-name-part> <tp:taxon-name-part taxon-name-part-type="species" reg="siamensis">siamensis</tp:taxon-name-part></tp:taxon-name></italic>, <italic><tp:taxon-name><tp:taxon-name-part taxon-name-part-type="genus" reg="Cnemaspis">C.</tp:taxon-name-part> <tp:taxon-name-part taxon-name-part-type="species" reg="vandeventeri">vandeventeri</tp:taxon-name-part></tp:taxon-name></italic>). This species is distinguished from <italic><tp:taxon-name><tp:taxon-name-part taxon-name-part-type="genus" reg="Cnemaspis">C.</tp:taxon-name-part> <tp:taxon-name-part taxon-name-part-type="species" reg="adangrawi">adangrawi</tp:taxon-name-part></tp:taxon-name></italic>, <italic><tp:taxon-name><tp:taxon-name-part taxon-name-part-type="genus" reg="Cnemaspis">C.</tp:taxon-name-part> <tp:taxon-name-part taxon-name-part-type="species" reg="chanardi">chanardi</tp:taxon-name-part></tp:taxon-name></italic>, <italic><tp:taxon-name><tp:taxon-name-part taxon-name-part-type="genus" reg="Cnemaspis">C.</tp:taxon-name-part> <tp:taxon-name-part taxon-name-part-type="species" reg="huaseesom">huaseesom</tp:taxon-name-part></tp:taxon-name></italic>, <italic><tp:taxon-name><tp:taxon-name-part taxon-name-part-type="genus" reg="Cnemaspis">C.</tp:taxon-name-part> <tp:taxon-name-part taxon-name-part-type="species" reg="kamolnorranathi">kamolnorranathi</tp:taxon-name-part></tp:taxon-name></italic>, <italic><tp:taxon-name><tp:taxon-name-part taxon-name-part-type="genus" reg="Cnemaspis">C.</tp:taxon-name-part> <tp:taxon-name-part taxon-name-part-type="species" reg="omari">omari</tp:taxon-name-part></tp:taxon-name></italic>, <italic><tp:taxon-name><tp:taxon-name-part taxon-name-part-type="genus" reg="Cnemaspis">C.</tp:taxon-name-part> <tp:taxon-name-part taxon-name-part-type="species" reg="punctatonuchalis">punctatonuchalis</tp:taxon-name-part></tp:taxon-name></italic>, <italic><tp:taxon-name><tp:taxon-name-part taxon-name-part-type="genus" reg="Cnemaspis">C.</tp:taxon-name-part> <tp:taxon-name-part taxon-name-part-type="species" reg="roticanai">roticanai</tp:taxon-name-part></tp:taxon-name></italic>, <italic><tp:taxon-name><tp:taxon-name-part taxon-name-part-type="genus" reg="Cnemaspis">C.</tp:taxon-name-part> <tp:taxon-name-part taxon-name-part-type="species" reg="siamensis">siamensis</tp:taxon-name-part></tp:taxon-name></italic>, and <italic><tp:taxon-name><tp:taxon-name-part taxon-name-part-type="genus" reg="Cnemaspis">C.</tp:taxon-name-part> <tp:taxon-name-part taxon-name-part-type="species" reg="vandeventeri">vandeventeri</tp:taxon-name-part></tp:taxon-name></italic> by having caudal tubercles restricted to a single paravertebral row on each side (vs. lacking in <italic><tp:taxon-name><tp:taxon-name-part taxon-name-part-type="genus" reg="Cnemaspis">C.</tp:taxon-name-part> <tp:taxon-name-part taxon-name-part-type="species" reg="adangrawi">adangrawi</tp:taxon-name-part></tp:taxon-name></italic>, <italic><tp:taxon-name><tp:taxon-name-part taxon-name-part-type="genus" reg="Cnemaspis">C.</tp:taxon-name-part> <tp:taxon-name-part taxon-name-part-type="species" reg="chanardi">chanardi</tp:taxon-name-part></tp:taxon-name></italic>, <italic><tp:taxon-name><tp:taxon-name-part taxon-name-part-type="genus" reg="Cnemaspis">C.</tp:taxon-name-part> <tp:taxon-name-part taxon-name-part-type="species" reg="huaseesom">huaseesom</tp:taxon-name-part></tp:taxon-name></italic>, <italic><tp:taxon-name><tp:taxon-name-part taxon-name-part-type="genus" reg="Cnemaspis">C.</tp:taxon-name-part> <tp:taxon-name-part taxon-name-part-type="species" reg="kamolnorranathi">kamolnorranathi</tp:taxon-name-part></tp:taxon-name></italic>, <italic><tp:taxon-name><tp:taxon-name-part taxon-name-part-type="genus" reg="Cnemaspis">C.</tp:taxon-name-part> <tp:taxon-name-part taxon-name-part-type="species" reg="omari">omari</tp:taxon-name-part></tp:taxon-name></italic>, <italic><tp:taxon-name><tp:taxon-name-part taxon-name-part-type="genus" reg="Cnemaspis">C.</tp:taxon-name-part> <tp:taxon-name-part taxon-name-part-type="species" reg="punctatonuchalis">punctatonuchalis</tp:taxon-name-part></tp:taxon-name></italic>, <italic><tp:taxon-name><tp:taxon-name-part taxon-name-part-type="genus" reg="Cnemaspis">C.</tp:taxon-name-part> <tp:taxon-name-part taxon-name-part-type="species" reg="roticanai">roticanai</tp:taxon-name-part></tp:taxon-name></italic>, <italic><tp:taxon-name><tp:taxon-name-part taxon-name-part-type="genus" reg="Cnemaspis">C.</tp:taxon-name-part> <tp:taxon-name-part taxon-name-part-type="species" reg="siamensis">siamensis</tp:taxon-name-part></tp:taxon-name></italic>, <italic><tp:taxon-name><tp:taxon-name-part taxon-name-part-type="genus" reg="Cnemaspis">C.</tp:taxon-name-part> <tp:taxon-name-part taxon-name-part-type="species" reg="vandeventeri">vandeventeri</tp:taxon-name-part></tp:taxon-name></italic>).</p><p><italic><tp:taxon-name><tp:taxon-name-part taxon-name-part-type="genus" reg="Cnemaspis">Cnemaspis</tp:taxon-name-part> <tp:taxon-name-part taxon-name-part-type="species" reg="lineatubercularis">lineatubercularis</tp:taxon-name-part></tp:taxon-name></italic> sp. nov. is distinguished from <italic><tp:taxon-name><tp:taxon-name-part taxon-name-part-type="genus" reg="Cnemaspis">C.</tp:taxon-name-part> <tp:taxon-name-part taxon-name-part-type="species" reg="thachanaensis">thachanaensis</tp:taxon-name-part></tp:taxon-name></italic> by having one postcloacal tubercle in males (vs. lacking in <italic><tp:taxon-name><tp:taxon-name-part taxon-name-part-type="genus" reg="Cnemaspis">C.</tp:taxon-name-part> <tp:taxon-name-part taxon-name-part-type="species" reg="thachanaensis">thachanaensis</tp:taxon-name-part></tp:taxon-name></italic>). This species is distinguished from <italic><tp:taxon-name><tp:taxon-name-part taxon-name-part-type="genus" reg="Cnemaspis">C.</tp:taxon-name-part> <tp:taxon-name-part taxon-name-part-type="species" reg="huaseesom">huaseesom</tp:taxon-name-part></tp:taxon-name></italic> by having keeled subtibial scales (vs. smooth in <italic><tp:taxon-name><tp:taxon-name-part taxon-name-part-type="genus" reg="Cnemaspis">C.</tp:taxon-name-part> <tp:taxon-name-part taxon-name-part-type="species" reg="huaseesom">huaseesom</tp:taxon-name-part></tp:taxon-name></italic>). This species is distinguished from <italic><tp:taxon-name><tp:taxon-name-part taxon-name-part-type="genus" reg="Cnemaspis">C.</tp:taxon-name-part> <tp:taxon-name-part taxon-name-part-type="species" reg="adangrawi">adangrawi</tp:taxon-name-part></tp:taxon-name></italic>, <italic><tp:taxon-name><tp:taxon-name-part taxon-name-part-type="genus" reg="Cnemaspis">C.</tp:taxon-name-part> <tp:taxon-name-part taxon-name-part-type="species" reg="kamolnorranathi">kamolnorranathi</tp:taxon-name-part></tp:taxon-name></italic>, <italic><tp:taxon-name><tp:taxon-name-part taxon-name-part-type="genus" reg="Cnemaspis">C.</tp:taxon-name-part> <tp:taxon-name-part taxon-name-part-type="species" reg="punctatonuchalis">punctatonuchalis</tp:taxon-name-part></tp:taxon-name></italic>, <italic><tp:taxon-name><tp:taxon-name-part taxon-name-part-type="genus" reg="Cnemaspis">C.</tp:taxon-name-part> <tp:taxon-name-part taxon-name-part-type="species" reg="siamensis">siamensis</tp:taxon-name-part></tp:taxon-name></italic>, <italic><tp:taxon-name><tp:taxon-name-part taxon-name-part-type="genus" reg="Cnemaspis">C.</tp:taxon-name-part> <tp:taxon-name-part taxon-name-part-type="species" reg="thachanaensis">thachanaensis</tp:taxon-name-part></tp:taxon-name></italic>, and <italic><tp:taxon-name><tp:taxon-name-part taxon-name-part-type="genus" reg="Cnemaspis">C.</tp:taxon-name-part> <tp:taxon-name-part taxon-name-part-type="species" reg="vandeventeri">vandeventeri</tp:taxon-name-part></tp:taxon-name></italic> by having yellow coloration in the subcaudal region (vs. lacking in <italic><tp:taxon-name><tp:taxon-name-part taxon-name-part-type="genus" reg="Cnemaspis">C.</tp:taxon-name-part> <tp:taxon-name-part taxon-name-part-type="species" reg="adangrawi">adangrawi</tp:taxon-name-part></tp:taxon-name></italic>, <italic><tp:taxon-name><tp:taxon-name-part taxon-name-part-type="genus" reg="Cnemaspis">C.</tp:taxon-name-part> <tp:taxon-name-part taxon-name-part-type="species" reg="kamolnorranathi">kamolnorranathi</tp:taxon-name-part></tp:taxon-name></italic>, <italic><tp:taxon-name><tp:taxon-name-part taxon-name-part-type="genus" reg="Cnemaspis">C.</tp:taxon-name-part> <tp:taxon-name-part taxon-name-part-type="species" reg="punctatonuchalis">punctatonuchalis</tp:taxon-name-part></tp:taxon-name></italic>, <italic><tp:taxon-name><tp:taxon-name-part taxon-name-part-type="genus" reg="Cnemaspis">C.</tp:taxon-name-part> <tp:taxon-name-part taxon-name-part-type="species" reg="siamensis">siamensis</tp:taxon-name-part></tp:taxon-name></italic>, <italic><tp:taxon-name><tp:taxon-name-part taxon-name-part-type="genus" reg="Cnemaspis">C.</tp:taxon-name-part> <tp:taxon-name-part taxon-name-part-type="species" reg="thachanaensis">thachanaensis</tp:taxon-name-part></tp:taxon-name></italic>, <italic><tp:taxon-name><tp:taxon-name-part taxon-name-part-type="genus" reg="Cnemaspis">C.</tp:taxon-name-part> <tp:taxon-name-part taxon-name-part-type="species" reg="vandeventeri">vandeventeri</tp:taxon-name-part></tp:taxon-name></italic>). This species is distinguished from <italic><tp:taxon-name><tp:taxon-name-part taxon-name-part-type="genus" reg="Cnemaspis">C.</tp:taxon-name-part> <tp:taxon-name-part taxon-name-part-type="species" reg="huaseesom">huaseesom</tp:taxon-name-part></tp:taxon-name></italic>, <italic><tp:taxon-name><tp:taxon-name-part taxon-name-part-type="genus" reg="Cnemaspis">C.</tp:taxon-name-part> <tp:taxon-name-part taxon-name-part-type="species" reg="phangngaensis">phangngaensis</tp:taxon-name-part></tp:taxon-name></italic>, <italic><tp:taxon-name><tp:taxon-name-part taxon-name-part-type="genus" reg="Cnemaspis">C.</tp:taxon-name-part> <tp:taxon-name-part taxon-name-part-type="species" reg="punctatonuchalis">punctatonuchalis</tp:taxon-name-part></tp:taxon-name></italic>, and <italic><tp:taxon-name><tp:taxon-name-part taxon-name-part-type="genus" reg="Cnemaspis">C.</tp:taxon-name-part> <tp:taxon-name-part taxon-name-part-type="species" reg="roticanai">roticanai</tp:taxon-name-part></tp:taxon-name></italic> by lacking dorsal color pattern sexually dimorphic (vs. having in <italic><tp:taxon-name><tp:taxon-name-part taxon-name-part-type="genus" reg="Cnemaspis">C.</tp:taxon-name-part> <tp:taxon-name-part taxon-name-part-type="species" reg="huaseesom">huaseesom</tp:taxon-name-part></tp:taxon-name></italic>, <italic><tp:taxon-name><tp:taxon-name-part taxon-name-part-type="genus" reg="Cnemaspis">C.</tp:taxon-name-part> <tp:taxon-name-part taxon-name-part-type="species" reg="phangngaensis">phangngaensis</tp:taxon-name-part></tp:taxon-name></italic>, <italic><tp:taxon-name><tp:taxon-name-part taxon-name-part-type="genus" reg="Cnemaspis">C.</tp:taxon-name-part> <tp:taxon-name-part taxon-name-part-type="species" reg="punctatonuchalis">punctatonuchalis</tp:taxon-name-part></tp:taxon-name></italic>, <italic><tp:taxon-name><tp:taxon-name-part taxon-name-part-type="genus" reg="Cnemaspis">C.</tp:taxon-name-part> <tp:taxon-name-part taxon-name-part-type="species" reg="roticanai">roticanai</tp:taxon-name-part></tp:taxon-name></italic>).</p></tp:treatment-sec><ref-list><ref id="B16"><mixed-citation xmlns:xlink="http://www.w3.org/1999/xlink" xlink:type="simple"><person-group><name name-style="western"><surname>Grismer</surname><given-names>LL</given-names></name><name name-style="western"><surname>Sumontha</surname><given-names>M</given-names></name><name name-style="western"><surname>Cota</surname><given-names>M</given-names></name><name name-style="western"><surname>Grismer</surname><given-names>JL</given-names></name><name name-style="western"><surname>Wood</surname><given-names>Jr PL</given-names></name><name name-style="western"><surname>Pauwels</surname><given-names>OS</given-names></name><name name-style="western"><surname>Kunya</surname><given-names>K</given-names></name></person-group> (<year>2010</year>) <article-title>A revision and redescription of the rock gecko <italic><tp:taxon-name><tp:taxon-name-part taxon-name-part-type="genus">Cnemaspis</tp:taxon-name-part> <tp:taxon-name-part taxon-name-part-type="species">siamensis</tp:taxon-name-part></tp:taxon-name></italic> (Taylor 1925) (<tp:taxon-name><tp:taxon-name-part taxon-name-part-type="order">Squamata</tp:taxon-name-part></tp:taxon-name>: <tp:taxon-name><tp:taxon-name-part taxon-name-part-type="family">Gekkonidae</tp:taxon-name-part></tp:taxon-name>) from Peninsular Thailand with descriptions of seven new species.</article-title><source>Zootaxa</source><volume>2576</volume>: <fpage>1</fpage>–<lpage>55</lpage>. <ext-link xlink:type="simple" ext-link-type="doi" xlink:href="10.11646/zootaxa.2576.1.1">https://doi.org/10.11646/zootaxa.2576.1.1</ext-link></mixed-citation></ref><ref id="B20"><mixed-citation xmlns:xlink="http://www.w3.org/1999/xlink" xlink:type="simple"><person-group><name name-style="western"><surname>Grismer</surname><given-names>LL</given-names></name><name name-style="western"><surname>Wood</surname><given-names>Jr PL</given-names></name><name name-style="western"><surname>Shahrul</surname><given-names>A</given-names></name><name name-style="western"><surname>Awal</surname><given-names>R</given-names></name><name name-style="western"><surname>Norhayati</surname><given-names>A</given-names></name><name name-style="western"><surname>Muin</surname><given-names>M</given-names></name><name name-style="western"><surname>Sumontha</surname><given-names>M</given-names></name><name name-style="western"><surname>Grismer</surname><given-names>J</given-names></name><name name-style="western"><surname>Chan</surname><given-names>K</given-names></name><name name-style="western"><surname>Quah</surname><given-names>ES</given-names></name><name name-style="western"><surname>Pauwels</surname><given-names>O</given-names></name></person-group> (<year>2014</year>) <article-title>Systematics and natural history of Southeast Asian Rock Geckos (genus <italic><tp:taxon-name><tp:taxon-name-part taxon-name-part-type="genus">Cnemaspis</tp:taxon-name-part></tp:taxon-name></italic> Strauch, 1887) with descriptions of eight new species from Malaysia, Thailand, and Indonesia.</article-title><source>Zootaxa</source><volume>3880</volume>(<issue>1</issue>): <fpage>1</fpage>–<lpage>147</lpage>. <ext-link xlink:type="simple" ext-link-type="doi" xlink:href="10.11646/zootaxa.3880.1.1">https://doi.org/10.11646/zootaxa.3880.1.1</ext-link></mixed-citation></ref><ref id="B51"><mixed-citation xmlns:xlink="http://www.w3.org/1999/xlink" xlink:type="simple"><person-group><name name-style="western"><surname>Wood</surname><given-names>PL Jr</given-names></name><name name-style="western"><surname>Grismer</surname><given-names>LL</given-names></name><name name-style="western"><surname>Aowphol</surname><given-names>A</given-names></name><name name-style="western"><surname>Aguilar</surname><given-names>CA</given-names></name><name name-style="western"><surname>Cota</surname><given-names>M</given-names></name><name name-style="western"><surname>Grismer</surname><given-names>MS</given-names></name><name name-style="western"><surname>Murdoch</surname><given-names>ML</given-names></name><name name-style="western"><surname>Sites</surname><given-names>Jr JW</given-names></name></person-group> (<year>2017</year>) Three new karst-dwelling <italic><tp:taxon-name><tp:taxon-name-part taxon-name-part-type="genus">Cnemaspis</tp:taxon-name-part></tp:taxon-name></italic> Strauch, 1887 (<tp:taxon-name><tp:taxon-name-part taxon-name-part-type="order">Squamata</tp:taxon-name-part></tp:taxon-name>; <tp:taxon-name><tp:taxon-name-part taxon-name-part-type="family">Gekkonidae</tp:taxon-name-part></tp:taxon-name>) from Peninsular Thailand and the phylogenetic placement of <italic><tp:taxon-name><tp:taxon-name-part taxon-name-part-type="genus">C.</tp:taxon-name-part> <tp:taxon-name-part taxon-name-part-type="species">punctatonuchalis</tp:taxon-name-part></tp:taxon-name></italic> and <italic><tp:taxon-name><tp:taxon-name-part taxon-name-part-type="genus">C.</tp:taxon-name-part> <tp:taxon-name-part taxon-name-part-type="species">vandeventeri</tp:taxon-name-part></tp:taxon-name></italic>. PeerJ 5: e2884. <ext-link xlink:type="simple" ext-link-type="doi" xlink:href="10.7717/peerj.2884">https://doi.org/10.7717/peerj.2884</ext-link></mixed-citation></ref><ref id="B1"><mixed-citation xmlns:xlink="http://www.w3.org/1999/xlink" xlink:type="simple"><person-group><name name-style="western"><surname>Ampai</surname><given-names>N</given-names></name><name name-style="western"><surname>Rujirawan</surname><given-names>A</given-names></name><name name-style="western"><surname>Wood</surname><given-names>Jr PL</given-names></name><name name-style="western"><surname>Stuart</surname><given-names>BL</given-names></name><name name-style="western"><surname>Aowphol</surname><given-names>A</given-names></name></person-group> (<year>2019</year>) <article-title>Morphological and molecular analyses reveal two new species of <italic><tp:taxon-name><tp:taxon-name-part taxon-name-part-type="genus">Cnemaspis</tp:taxon-name-part></tp:taxon-name></italic> Strauch, 1887 (<tp:taxon-name><tp:taxon-name-part taxon-name-part-type="order">Squamata</tp:taxon-name-part></tp:taxon-name>, <tp:taxon-name><tp:taxon-name-part taxon-name-part-type="family">Gekkonidae</tp:taxon-name-part></tp:taxon-name>) from Satun Province, southern Thailand.</article-title><source>ZooKeys</source><volume>858</volume>: <fpage>127</fpage>–<lpage>161</lpage>. <ext-link xlink:type="simple" ext-link-type="doi" xlink:href="10.3897/zookeys.858.34297">https://doi.org/10.3897/zookeys.858.34297</ext-link></mixed-citation></ref></ref-list></tp:taxon-treatment>
